# Supplementary material for: Hepatitis B viral core protein disrupts human host gene expression by binding to promoter regions
Source: BMC Genomics. 2012 Oct 22;13:563. doi: 10.1186/1471-2164-13-563 (PMC3484065; doi:10.1186/1471-2164-13-563)
Supplement: Additional file 4 — The Results of ChIP-on-chip analysis. [file 1471-2164-13-563-S4.xls]

## Sheet: Sheet2
Additional file 4.The Results of ChIP-on-chip analysis
GeneName: The gene which the peak overlaps its promoter region.
Chromosome: It tells which chromosome the gene lies in.
Strand: Strand of the transcript.
Accession: Ref_seq accession number of the transcript.
TransStart: The start site of the transcript.
TransEnd: The end site of the transcript.
GeneName	Promoter_Classfication	Chromosome	Strand	TransStart	TransEnd	Accession	LocusLinkID	ProteinID	ProteinName	mRNADescription
A4GALT	HCP	chr22	-	41446820	41418070	NM_017436	53947	NP_059132	alpha 1,4-galactosyltransferase	The protein encoded by this gene catalyzes the transfer of galactose to lactosylceramide to form globotriaosylceramide, which has been identified as the P(k) antigen of the P blood group system. The encoded protein, which is a type II membrane protein fou
AACS	HCP	chr12	+	124115877	124193824	NM_023928	65985	NP_076417	acetoacetyl-CoA synthetase
AADAT	HCP	chr4	-	171247758	171217947	NM_016228	51166	NP_057312	kynurenine aminotransferase II	This gene encodes a protein that is highly similar to mouse and rat kynurenine aminotransferase II. The rat protein is a homodimer with two transaminase activities. One activity is the transamination of alpha-aminoadipic acid, a final step in the saccarop
AADAT	HCP	chr4	-	171247947	171217947	NM_182662	51166	NP_872603	kynurenine aminotransferase II	This gene encodes a protein that is highly similar to mouse and rat kynurenine aminotransferase II. The rat protein is a homodimer with two transaminase activities. One activity is the transamination of alpha-aminoadipic acid, a final step in the saccarop
AARSD1	HCP	chr17	-	38386071	38356070	NM_001136042	80755	NP_001129514	alanyl-tRNA synthetase domain containing 1
AARSD1	ICP	chr17	-	38385546	38356070	NM_025267	80755	NP_079543	alanyl-tRNA synthetase domain containing 1
ABCA2	HCP	chr9	-	139042561	139021506	NM_001606	20	NP_001597	ATP-binding cassette, sub-family A, member 2	The membrane-associated protein encoded by this gene is a member of the superfamily of ATP-binding cassette (ABC) transporters. ABC proteins transport various molecules across extra- and intracellular membranes. ABC genes are divided into seven distinct s
ABCA2	ICP	chr9	-	139043195	139021506	NM_212533	20	NP_997698	ATP-binding cassette, sub-family A, member 2	The membrane-associated protein encoded by this gene is a member of the superfamily of ATP-binding cassette (ABC) transporters. ABC proteins transport various molecules across extra- and intracellular membranes. ABC genes are divided into seven distinct s
ABCB9	HCP	chr12	-	122025705	121979491	NM_203444	23457	NP_982269	ATP-binding cassette, sub-family B (MDR/TAP),	The membrane-associated protein encoded by this gene is a member of the superfamily of ATP-binding cassette (ABC) transporters. ABC proteins transport various molecules across extra- and intra-cellular membranes. ABC genes are divided into seven distinct
ABCC1	HCP	chr16	+	15950934	16144431	NM_019899	4363	NP_063954	ATP-binding cassette, sub-family C, member 1	The protein encoded by this gene is a member of the superfamily of ATP-binding cassette (ABC) transporters. ABC proteins transport various molecules across extra-and intra-cellular membranes. ABC genes are divided into seven distinct subfamilies (ABC1, MD
ABCC4	HCP	chr13	-	94751688	94470083	NM_005845	10257	NP_005836	ATP-binding cassette, sub-family C, member 4	The protein encoded by this gene is a member of the superfamily of ATP-binding cassette (ABC) transporters. ABC proteins transport various molecules across extra- and intra-cellular membranes. ABC genes are divided into seven distinct subfamilies (ABC1, M
ABCF1	HCP	chr6	+	30647148	30667288	NM_001090	23	NP_001081	ATP-binding cassette, sub-family F, member 1	The protein encoded by this gene is a member of the superfamily of ATP-binding cassette (ABC) transporters. ABC proteins transport various molecules across extra- and intra-cellular membranes. ABC genes are divided into seven distinct subfamilies (ABC1, M
ABHD12	HCP	chr20	-	25319477	25223378	NM_015600	26090	NP_056415	abhydrolase domain containing 12 isoform b
ABHD15	HCP	chr17	-	24918168	24911816	NM_198147	116236	NP_937790	abhydrolase domain containing 15 precursor
ABLIM2	HCP	chr4	-	8211459	8017936	NM_032432	84448	NP_115808	actin binding LIM protein family, member 2
ABR	HCP	chr17	-	1029881	853508	NM_021962	29	NP_068781	active breakpoint cluster region-related	This gene encodes a protein that is similar to the protein encoded by the breakpoint cluster region gene located on chromosome 22. The protein encoded by this gene contains a GTPase-activating protein domain, a domain found in members of the Rho family of
ACACA	HCP	chr17	-	32841015	32516039	NM_198834	31	NP_942131	acetyl-Coenzyme A carboxylase alpha isoform 1	Acetyl-CoA carboxylase (ACC) is a complex multifunctional enzyme system. ACC is a biotin-containing enzyme which catalyzes the carboxylation of acetyl-CoA to malonyl-CoA, the rate-limiting step in fatty acid synthesis. There are two ACC forms, alpha and b
ACACA	HCP	chr17	-	32790172	32516039	NM_198836	31	NP_942133	acetyl-Coenzyme A carboxylase alpha isoform 2	Acetyl-CoA carboxylase (ACC) is a complex multifunctional enzyme system. ACC is a biotin-containing enzyme which catalyzes the carboxylation of acetyl-CoA to malonyl-CoA, the rate-limiting step in fatty acid synthesis. There are two ACC forms, alpha and b
ACADS	HCP	chr12	+	119647953	119662194	NM_000017	35	NP_000008	short-chain acyl-CoA dehydrogenase precursor	This gene encodes a a tetrameric mitochondrial flavoprotein, which is a member of the acyl-CoA dehydrogenase family. This enzyme catalyzes the initial step of the mitochondrial fatty acid beta-oxidation pathway. Mutations in this gene have been associated
ACAP3	HCP	chr1	-	1233132	1217626	NM_030649	116983	NP_085152	ArfGAP with coiled-coil, ankyrin repeat and PH	0
ACBD4	HCP	chr17	+	40565492	40577324	NM_001135704	79777	NP_001129176	acyl-Coenzyme A binding domain containing 4	This gene encodes a member of the acyl-coenzyme A binding domain containing protein family. All family members contain the conserved acyl-Coenzyme A binding domain, which binds acyl-CoA thiol esters. They are thought to play roles in acyl-CoA dependent li
ACE	HCP	chr17	+	58908165	58928711	NM_000789	1636	NP_000780	angiotensin I converting enzyme 1 isoform 1	This gene encodes an enzyme involved in catalyzing the conversion of angiotensin I into a physiologically active peptide angiotensin II. Angiotensin II is a potent vasopressor and aldosterone-stimulating peptide that controls blood pressure and fluid-elec
ACOT7	HCP	chr1	-	6376413	6246918	NM_007274	11332	NP_009205	acyl-CoA thioesterase 7 isoform hBACHa	This gene encodes a member of the acyl coenzyme family. The encoded protein hydrolyzes the CoA thioester of palmitoyl-CoA and other long-chain fatty acids. Decreased expression of this gene may be associated with mesial temporal lobe epilepsy. Alternative
ACPL2	HCP	chr3	+	142433371	142496176	NM_001037172	92370	NP_001032249	acid phosphatase-like 2 precursor
ACSF3	HCP	chr16	+	87687754	87748498	NM_001127214	197322	NP_001120686	acyl-CoA synthetase family member 3 precursor	0
ACSL4	HCP	chrX	-	108863277	108771219	NM_022977	2182	NP_075266	acyl-CoA synthetase long-chain family member 4	The protein encoded by this gene is an isozyme of the long-chain fatty-acid-coenzyme A ligase family. Although differing in substrate specificity, subcellular localization, and tissue distribution, all isozymes of this family convert free long-chain fatty
ACTG1	HCP	chr17	-	77094422	77091593	NM_001614	71	NP_001605	actin, gamma 1 propeptide	Actins are highly conserved proteins that are involved in various types of cell motility, and maintenance of the cytoskeleton. In vertebrates, three main groups of actin isoforms, alpha, beta and gamma have been identified. The alpha actins are found in
ACTN3	HCP	chr11	+	66070966	66087373	NM_001104	89	NP_001095	actinin, alpha 3	Alpha-actinin is an actin-binding protein with multiple roles in different cell types. This gene expression is limited to skeletal muscle. It is localized to the Z-disc and analogous dense bodies, where it helps to anchor the myofibrillar actin filaments
ACTN4	HCP	chr19	+	43830166	43913010	NM_004924	81	NP_004915	actinin, alpha 4	Alpha actinins belong to the spectrin gene superfamily which represents a diverse group of cytoskeletal proteins, including the alpha and beta spectrins and dystrophins. Alpha actinin is an actin-binding protein with multiple roles in different cell type
ACTR3B	HCP	chr7	+	152087783	152183396	NM_001040135	57180	NP_001035225	actin-related protein 3-beta isoform 2	0
ACTR6	ICP	chr12	+	99118704	99142332	NM_022496	64431	NP_071941	ARP6 actin-related protein 6 homolog	0
ACVR2B	HCP	chr3	+	38470793	38509637	NM_001106	93	NP_001097	activin A receptor, type IIB precursor	Activins are dimeric growth and differentiation factors which belong to the transforming growth factor-beta (TGF-beta) superfamily of structurally related signaling proteins. Activins signal through a heteromeric complex of receptor serine kinases which i
ADAM11	HCP	chr17	+	40192093	40214740	NM_002390	4185	NP_002381	ADAM metallopeptidase domain 11 preproprotein	This gene encodes a member of the ADAM (a disintegrin and metalloprotease) protein family. Members of this family are membrane-anchored proteins structurally related to snake venom disintegrins, and have been implicated in a variety of biological processe
ADAM15	HCP	chr1	+	153290385	153301876	NM_003815	8751	NP_003806	a disintegrin and metalloproteinase domain 15	The protein encoded by this gene is a member of the ADAM (a disintegrin and metalloproteinase) protein family. ADAM family members are type I transmembrane glycoproteins known to be involved in cell adhesion and proteolytic ectodomain processing of cytoki
ADAM8	ICP	chr10	-	134940397	134925911	NM_001164490	101	NP_001157962	ADAM metallopeptidase domain 8 isoform 3	This gene encodes a member of the ADAM (a disintegrin and metalloprotease domain) family. Members of this family are membrane-anchored proteins structurally related to snake venom disintegrins, and have been implicated in a variety of biological processes
ADAMTS10	HCP	chr19	-	8581588	8551125	NM_030957	81794	NP_112219	ADAM metallopeptidase with thrombospondin type 1	This gene belongs to the ADAMTS (a disintegrin and metalloproteinase domain with thrombospondin type-1 motifs) family of zinc-dependent proteases. ADAMTS proteases are complex secreted enzymes containing a prometalloprotease domain of the reprolysin type
ADAMTS14	HCP	chr10	+	72102564	72192201	NM_139155	140766	NP_631894	ADAM metallopeptidase with thrombospondin type 1	This gene encodes a member of the ADAMTS (a disintegrin and metalloproteinase with thrombospondin motif) protein family. Members of the family share several distinct protein modules, including a propeptide region, a metalloproteinase domain, a disintegrin
ADAMTS16	HCP	chr5	+	5193442	5373412	NM_139056	170690	NP_620687	ADAM metallopeptidase with thrombospondin type 1	This gene encodes a member of the ADAMTS (a disintegrin and metalloproteinase with thrombospondin motifs) protein family. ADAMTS family members share several distinct protein modules, including a propeptide region, a metalloproteinase domain, a disintegri
ADAMTS18	HCP	chr16	-	76026512	75873525	NM_199355	170692	NP_955387	ADAM metallopeptidase with thrombospondin type 1	This gene encodes a member of the ADAMTS (a disintegrin and metalloproteinase with thrombospondin motifs) protein family. ADAMTS family members share several distinct protein modules, including a propeptide region, a metalloproteinase domain, a disintegri
ADAMTS2	HCP	chr5	-	178704935	178473455	NM_014244	9509	NP_055059	ADAM metallopeptidase with thrombospondin type 1	This gene encodes a member of the ADAMTS (a disintegrin and metalloproteinase with thrombospondin motifs) protein family. Members of the family share several distinct protein modules, including a propeptide region, a metalloproteinase domain, a disintegri
ADAP1	HCP	chr7	-	960815	904062	NM_006869	11033	NP_006860	centaurin, alpha 1
ADCK4	ICP	chr19	-	45912818	45889273	NM_001142555	79934	NP_001136027	aarF domain containing kinase 4 isoform b
ADCY2	HCP	chr5	+	7449342	7883194	NM_020546	108	NP_065433	adenylate cyclase 2	This gene encodes a member of the family of adenylate cyclases, which are membrane-associated enzymes that catalyze the formation of the secondary messenger cyclic adenosine monophosphate (cAMP). This enzyme is insensitive to Ca(2+)/calmodulin, and is sti
ADCY3	HCP	chr2	-	24995559	24895541	NM_004036	109	NP_004027	adenylate cyclase 3	This gene encodes adenylyl cyclase 3 which is a membrane-associated enzyme and catalyzes the formation of the secondary messenger cyclic adenosine monophosphate (cAMP). This protein appears to be widely expressed in various human tissues and may be involv
ADIPOR2	HCP	chr12	+	1670507	1768106	NM_024551	79602	NP_078827	adiponectin receptor 2	The adiponectin receptors, ADIPOR1 (MIM 607945) and ADIPOR2, serve as receptors for globular and full-length adiponectin (MIM 605441) and mediate increased AMPK (see MIM 602739) and PPAR-alpha (PPARA; MIM 170998) ligand activities, as well as fatty acid o
ADNP	HCP	chr20	-	48980934	48940289	NM_181442	23394	NP_852107	activity-dependent neuroprotector	Vasoactive intestinal peptide is a neuroprotective factor that has a stimulatory effect on the growth of some tumor cells and an inhibitory effect on others. This gene encodes a protein that is upregulated by vasoactive intestinal peptide and may be invol
ADORA2B	HCP	chr17	+	15788955	15819935	NM_000676	136	NP_000667	adenosine A2b receptor	This gene encodes an adenosine receptor that is a member of the G protein-coupled receptor superfamily. This integral membrane protein stimulates adenylate cyclase activity in the presence of adenosine. This protein also interacts with netrin-1, which is
ADPRHL2	HCP	chr1	+	36327039	36332119	NM_017825	54936	NP_060295	ADP-ribosylhydrolase like 2	This gene encodes a member of the ADP-ribosylglycohydrolase family. The encoded enzyme catalyzes the removal of ADP-ribose from ADP-ribosylated proteins. This enzyme localizes to the mitochondria, in addition to the nucleus and cytoplasm.
ADRA1B	HCP	chr5	+	159276317	159332595	NM_000679	147	NP_000670	alpha-1B-adrenergic receptor	Alpha-1-adrenergic receptors (alpha-1-ARs) are members of the G protein-coupled receptor superfamily. They activate mitogenic responses and regulate growth and proliferation of many cells. There are 3 alpha-1-AR subtypes: alpha-1A, -1B and -1D, all of whi
ADRA1D	HCP	chr20	-	4177659	4149277	NM_000678	146	NP_000669	alpha-1D-adrenergic receptor	Alpha-1-adrenergic receptors (alpha-1-ARs) are members of the G protein-coupled receptor superfamily. They activate mitogenic responses and regulate growth and proliferation of many cells. There are 3 alpha-1-AR subtypes: alpha-1A, -1B and -1D, all of whi
ADRA2A	HCP	chr10	+	112826779	112830652	NM_000681	150	NP_000672	alpha-2A-adrenergic receptor	Alpha-2-adrenergic receptors are members of the G protein-coupled receptor superfamily. They include 3 highly homologous subtypes: alpha2A, alpha2B, and alpha2C. These receptors have a critical role in regulating neurotransmitter release from sympathetic
ADRB1	HCP	chr10	+	115793795	115796657	NM_000684	153	NP_000675	beta-1-adrenergic receptor	The adrenergic receptors (subtypes alpha 1, alpha 2, beta 1, and beta 2) are a prototypic family of guanine nucleotide binding regulatory protein-coupled receptors that mediate the physiological effects of the hormone epinephrine and the neurotransmitter
AEBP2	HCP	chr12	+	19483874	19566440	NM_001114176	121536	NP_001107648	AE binding protein 2 isoform b	0
AES	LCP	chr19	-	3013964	3003907	NM_198969	166	NP_945320	amino-terminal enhancer of split isoform a	The protein encoded by this gene is similar in sequence to the amino terminus of Drosophila enhancer of split groucho, a protein involved in neurogenesis during embryonic development. The encoded protein, which belongs to the groucho/TLE family of protein
AES	HCP	chr19	-	3013371	3003907	NM_198970	166	NP_945321	amino-terminal enhancer of split isoform c	The protein encoded by this gene is similar in sequence to the amino terminus of Drosophila enhancer of split groucho, a protein involved in neurogenesis during embryonic development. The encoded protein, which belongs to the groucho/TLE family of protein
AFAP1L1	HCP	chr5	+	148631593	148701558	NM_001146337	134265	NP_001139809	actin filament associated protein 1-like 1
AFF4	HCP	chr5	-	132327253	132238969	NM_014423	27125	NP_055238	ALL1 fused gene from 5q31
AFG3L1	HCP	chr16	+	88566488	88590529	NR_003227	172
AGAP1	HCP	chr2	+	236067474	236698859	NM_014914	116987	NP_055729	centaurin, gamma 2 isoform 2	CENTG2 belongs to an ADP-ribosylation factor GTPase-activating (ARF-GAP) protein family involved in membrane traffic and actin cytoskeleton dynamics (Nie et al., 2002 [PubMed 12388557]).[supplied by OMIM].
AGFG1	HCP	chr2	+	228045131	228134182	NM_001135189	3267	NP_001128661	HIV-1 Rev binding protein isoform 4	The protein encoded by this gene is related to nucleoporins, a class of proteins that mediate nucleocytoplasmic transport. The encoded protein binds the activation domain of the human immunodeficiency virus Rev protein when Rev is assembled onto its RNA t
AGFG2	HCP	chr7	+	99974769	100003779	NM_006076	3268	NP_006067	ArfGAP with FG repeats 2	This gene is a member of the HIV-1 Rev binding protein (HRB) family and encodes a protein with one Arf-GAP zinc finger domain, several phe-gly (FG) motifs, and four asn-pro-phe (NPF) motifs. This protein interacts with Eps15 homology (EH) domains and play
AGPAT2	HCP	chr9	-	138701732	138687415	NM_001012727	10555	NP_001012745	1-acylglycerol-3-phosphate O-acyltransferase 2	This gene encodes a member of the 1-acylglycerol-3-phosphate O-acyltransferase family. The protein is located within the endoplasmic reticulum membrane and converts lysophosphatidic acid to phosphatidic acid, the second step in de novo phospholipid biosyn
AGPAT5	HCP	chr8	+	6553285	6606429	NM_018361	55326	NP_060831	1-acylglycerol-3-phosphate O-acyltransferase 5	This gene encodes a member of the 1-acylglycerol-3-phosphate O-acyltransferase family. This integral membrane protein converts lysophosphatidic acid to phosphatidic acid, the second step in de novo phospholipid biosynthesis. [provided by RefSeq].
AGPS	HCP	chr2	+	177965716	178116810	NM_003659	8540	NP_003650	alkyldihydroxyacetone phosphate synthase	This gene is a member of the FAD-binding oxidoreductase/transferase type 4 family. It encodes a protein that catalyzes the second step of ether lipid biosynthesis in which acyl-dihydroxyacetonephosphate (DHAP) is converted to alkyl-DHAP by the addition of
AHI1	HCP	chr6	-	135860596	135646804	NM_001134830	54806	NP_001128302	Abelson helper integration site 1 isoform a	This gene is apparently required for both cerebellar and cortical development in humans. This gene mutations cause specific forms of Joubert syndrome-related disorders. Joubert syndrome (JS) is a recessively inherited developmental brain disorder with sev
AHRR	ICP	chr5	+	357290	491405	NM_020731	57491	NP_065782	arylhydrocarbon receptor repressor	Dioxin is a teratogen that exerts its effects through the arylhydrocarbon receptor in conjunction with the receptor's binding partner, arylhydrocarbon receptor nuclear translocator. The protein encoded by this gene represses signal transduction by the ary
AIF1L	HCP	chr9	+	132961732	132988360	NM_031426	83543	NP_113614	ionized calcium binding adapter molecule 2	0
AIM1L	LCP	chr1	-	26543030	26520936	NM_001039775	55057	NP_001034864	absent in melanoma 1-like	0
AIRE	HCP	chr21	+	44530190	44542530	NM_000383	326	NP_000374	autoimmune regulator isoform 1	This gene encodes a transcriptional regulator that forms nuclear bodies and interacts with the transcriptional coactivator CBP. At least three splice variant mRNAs products have been described including one which results in a premature stop codon and a tr
AK3	HCP	chr9	-	4731227	4701157	NM_016282	50808	NP_057366	adenylate kinase 3	0
AK7	HCP	chr14	+	95928200	96024865	NM_152327	122481	NP_689540	adenylate kinase 7	0
AKAP8L	ICP	chr19	-	15390833	15351858	NM_014371	26993	NP_055186	A kinase (PRKA) anchor protein 8-like	0
AKR1E2	HCP	chr10	+	4858401	4880251	NM_001040177	83592	NP_001035267	aldo-keto reductase family 1, member E2
AKR7A2	HCP	chr1	-	19511227	19503048	NM_003689	8574	NP_003680	aldo-keto reductase family 7, member A2	Aldo-keto reductases, such as AKR7A2, are involved in the detoxification of aldehydes and ketones.[supplied by OMIM].
AKT1	HCP	chr14	-	104333125	104306731	NM_001014431	207	NP_001014431	AKT1 kinase	The serine-threonine protein kinase encoded by the AKT1 gene is catalytically inactive in serum-starved primary and immortalized fibroblasts. AKT1 and the related AKT2 are activated by platelet-derived growth factor. The activation is rapid and specific,
AKT1	LCP	chr14	-	104330983	104306731	NM_005163	207	NP_005154	AKT1 kinase	The serine-threonine protein kinase encoded by the AKT1 gene is catalytically inactive in serum-starved primary and immortalized fibroblasts. AKT1 and the related AKT2 are activated by platelet-derived growth factor. The activation is rapid and specific,
AKT2	HCP	chr19	-	45483105	45428063	NM_001626	208	NP_001617	AKT2 kinase	This gene is a putative oncogene encoding a protein belonging to a subfamily of serine/threonine kinases containing SH2-like (Src homology 2-like) domains. The gene was shown to be amplified and overexpressed in 2 of 8 ovarian carcinoma cell lines and 2 o
ALAD	ICP	chr9	-	115203439	115188412	NM_000031	210	NP_000022	delta-aminolevulinic acid dehydratase	The ALAD enzyme is composed of 8 identical subunits and catalyzes the condensation of 2 molecules of delta-aminolevulinate to form porphobilinogen (a precursor of heme, cytochromes and other hemoproteins). ALAD catalyzes the second step in the porphyrin a
ALDH1A2	HCP	chr15	-	56145198	56032918	NM_170696	8854	NP_733797	aldehyde dehydrogenase 1A2 isoform 2	This protein belongs to the aldehyde dehydrogenase family of proteins. The product of this gene is an enzyme that catalyzes the synthesis of retinoic acid (RA) from retinaldehyde. Retinoic acid, the active derivative of vitamin A (retinol), is a hormonal
ALDH1L2	ICP	chr12	-	104002471	103937693	NM_001034173	160428	NP_001029345	aldehyde dehydrogenase 1L2	This gene encodes a protein, which belongs to both the aldehyde dehydrogenase superfamily and the formyl transferase superfamily. Alternatively spliced transcript variants have been found for this gene. [provided by RefSeq].
ALK	HCP	chr2	-	29997936	29269143	NM_004304	238	NP_004295	anaplastic lymphoma kinase precursor	The 2;5 chromosomal translocation is frequently associated with anaplastic large cell lymphomas (ALCLs). The translocation creates a fusion gene consisting of the ALK (anaplastic lymphoma kinase) gene and the nucleophosmin (NPM) gene: the 3' half of ALK,
ALKBH4	HCP	chr7	-	101892293	101883694	NM_017621	54784	NP_060091	alkB, alkylation repair homolog 4	0
ALPL	HCP	chr1	+	21708444	21777492	NM_000478	249	NP_000469	tissue-nonspecific alkaline phosphatase	There are at least four distinct but related alkaline phosphatases: intestinal, placental, placental-like, and liver/bone/kidney (tissue non-specific). The first three are located together on chromosome 2, while the tissue non-specific form is located on
ALPP	LCP	chr2	+	232951591	232955843	NM_001632	250	NP_001623	placental alkaline phosphatase preproprotein	There are at least four distinct but related alkaline phosphatases: intestinal, placental, placental-like, and liver/bone/kidney (tissue non-specific). The first three are located together on chromosome 2 while the tissue non-specific form is located on c
AMDHD2	HCP	chr16	+	2510363	2520955	NM_001145815	51005	NP_001139287	amidohydrolase domain containing 2 isoform 2	0
AMFR	HCP	chr16	-	55016945	54952864	NM_001144	267	NP_001135	autocrine motility factor receptor	Autocrine motility factor is a tumor motility-stimulating protein secreted by tumor cells. The protein encoded by this gene is a glycosylated transmembrane protein and a receptor for autocrine motility factor. The receptor, which shows some sequence simil
AMH	LCP	chr19	+	2200112	2203072	NM_000479	268	NP_000470	anti-Mullerian hormone precursor	Anti-Mullerian hormone is a member of the transforming growth factor-beta gene family which mediates male sexual differentiation. Anti-Mullerian hormone causes the regression of Mullerian ducts which would otherwise differentiate into the uterus and fallo
AMZ2	HCP	chr17	+	63755739	63764900	NM_001033574	51321	NP_001028746	archaemetzincins-2 isoform 2	0
ANAPC11	HCP	chr17	+	77442894	77451655	NM_001002244	51529	NP_001002244	APC11 anaphase promoting complex subunit 11	0
ANAPC11	HCP	chr17	+	77443113	77451655	NM_001002249	51529	NP_001002249	APC11 anaphase promoting complex subunit 11	0
ANAPC4	HCP	chr4	+	24987945	25029218	NM_013367	29945	NP_037499	anaphase-promoting complex subunit 4	A large protein complex, termed the anaphase-promoting complex (APC), or the cyclosome, promotes metaphase-anaphase transition by ubiquitinating its specific substrates such as mitotic cyclins and anaphase inhibitor, which are subsequently degraded by the
ANKMY2	HCP	chr7	-	16651923	16605936	NM_020319	57037	NP_064715	ankyrin repeat and MYND domain containing 2	0
ANKRD13B	HCP	chr17	+	24944652	24965905	NM_152345	124930	NP_689558	ankyrin repeat domain 13B
ANKRD19	HCP	chr9	+	94611713	94640560	NR_026868	138649			0
ANKRD20A2	HCP	chr9	+	42358298	42401406	NM_001012421	441430	NP_001012421	ankyrin repeat domain 20 family, member A2	0
ANKRD20A3	HCP	chr9	+	42358298	42401859	NM_001012419	441425	NP_001012419	ankyrin repeat domain 20 family, member A3	0
ANKRD27	HCP	chr19	-	37857942	37779746	NM_032139	84079	NP_115515	ankyrin repeat domain 27 (VPS9 domain)	0
ANKRD37	HCP	chr4	+	186554833	186558384	NM_181726	353322	NP_859077	ankyrin repeat domain 37	0
ANKRD54	HCP	chr22	-	36570249	36556807	NM_138797	129138	NP_620152	ankyrin repeat domain 54	0
ANKRD57	HCP	chr2	+	109729199	109733853	NM_023016	65124	NP_075392	ankyrin repeat domain 57
ANKRD6	HCP	chr6	+	90199615	90400124	NM_014942	22881	NP_055757	ankyrin repeat domain 6
ANKS3	HCP	chr16	-	4724164	4686513	NM_133450	124401	NP_597707	ankyrin repeat and sterile alpha motif domain	0
ANKS6	HCP	chr9	-	100598615	100534111	NM_173551	203286	NP_775822	ankyrin repeat and sterile alpha motif domain	0
ANO10	HCP	chr3	-	43638564	43382821	NM_018075	55129	NP_060545	transmembrane protein 16K	0
ANUBL1	HCP	chr10	-	45488257	45431044	NM_174890	93550	NP_777550	AN1, ubiquitin-like, homolog
AP1M1	HCP	chr19	+	16169664	16207156	NM_032493	8907	NP_115882	adaptor-related protein complex 1, mu 1 subunit	The protein encoded by this gene is the medium chain of the trans-Golgi network clathrin-associated protein complex AP-1. The other components of this complex are beta-prime-adaptin, gamma-adaptin, and the small chain AP1S1. This complex is located at the
AP1S3	HCP	chr2	-	224410563	224328290	NM_001039569	130340	NP_001034658	adaptor-related protein complex 1, sigma 3	0
AP3B2	HCP	chr15	-	81175689	81125087	NM_004644	8120	NP_004635	adaptor-related protein complex 3, beta 2	Adaptor protein-3 (AP3) is a heterotetrameric vesicle-coat protein complex. Some AP3 subunits are ubiquitously expressed, whereas others are expressed exclusively in neurons. The neuron-specific AP3 complex, which includes AP3B2, is thought to serve neuro
AP3M2	HCP	chr8	+	42129620	42147858	NM_006803	10947	NP_006794	adaptor-related protein complex 3, mu 2 subunit	This gene encodes a subunit of the heterotetrameric adaptor-related protein comlex 3 (AP-3), which belongs to the adaptor complexes medium subunits family. The AP-3 complex plays a role in protein trafficking to lysosomes and specialized organelles. Multi
AP3S1	HCP	chr5	+	115205517	115277677	NM_001284	1176	NP_001275	adaptor-related protein complex 3, sigma 1
APBA1	HCP	chr9	-	71477095	71232268	NM_001163	320	NP_001154	amyloid beta A4 precursor protein-binding,	The protein encoded by this gene is a member of the X11 protein family. It is a neuronal adapter protein that interacts with the Alzheimer's disease amyloid precursor protein (APP). It stabilizes APP and inhibits production of proteolytic APP fragments in
APH1B	HCP	chr15	+	61356801	61388377	NM_001145646	83464	NP_001139118	presenilin stabilization factor-like isoform 2	APH1 is a multipass transmembrane protein that interacts with presenilin (see PSEN1; MIM 104311) and nicastrin (APH2; MIM 605254) as a functional component of the gamma-secretase complex. The gamma-secretase complex is required for the intramembrane prote
APP	HCP	chr21	-	26465009	26174732	NM_001136129	351	NP_001129601	amyloid beta A4 protein isoform e precursor	This gene encodes a cell surface receptor and transmembrane precursor protein that is cleaved by secretases to form a number of peptides. Some of these peptides are secreted and can bind to the acetyltransferase complex APBB1/TIP60 to promote transcriptio
AQP5	HCP	chr12	+	48641545	48645728	NM_001651	362	NP_001642	aquaporin 5	Aquaporin 5 (AQP5) is a water channel protein. Aquaporins are a family of small integral membrane proteins related to the major intrinsic protein (MIP or AQP0). Aquaporin 5 plays a role in the generation of saliva, tears and pulmonary secretions. AQP0, A
ARD1A	HCP	chrX	-	152853662	152848570	NM_003491	8260	NP_003482	alpha-N-acetyltransferase 1A	N-alpha-acetylation is one of the most common protein modifications that occurs during protein synthesis and involves the transfer of an acetyl group from acetyl-coenzyme A to the protein alpha-amino group. ARD1A, together with NATH (NARG1; MIM 608000), i
ARF6	HCP	chr14	+	49429485	49433522	NM_001663	382	NP_001654	ADP-ribosylation factor 6	This gene encodes a member of the human ARF gene family, which is part of the RAS superfamily. The ARF genes encode small guanine nucleotide-binding proteins that stimulate the ADP-ribosyltransferase activity of cholera toxin and play a role in vesicular
ARFGAP1	HCP	chr20	+	61374609	61391587	NM_018209	55738	NP_060679	ADP-ribosylation factor GTPase activating	The protein encoded by this gene is a GTPase-activating protein (GAP) which associates with the Golgi apparatus and which interacts with ADP-ribosylation factor 1 (ARF1). The encoded protein promotes hydrolysis of ARF1-bound GTP and is required for the di
ARFGAP3	HCP	chr22	-	41583352	41522475	NM_001142293	26286	NP_001135765	ADP-ribosylation factor GTPase activating	The protein encoded by this gene is a GTPase-activating protein (GAP) that associates with the Golgi apparatus and regulates the early secretory pathway of proteins. The encoded protein promotes hydrolysis of ADP-ribosylation factor 1 (ARF1)-bound GTP, wh
ARFRP1	HCP	chr20	-	61809799	61800439	NM_003224	10139	NP_003215	ADP-ribosylation factor related protein 1	The protein encoded by this gene is a membrane-associated GTP-ase and localizes to the plasma membrane. It is related to the ADP-ribosylation factor (ARF) and ARF-like (ARL) genes. The gene is located in a gene cluster that includes the a gene (M68) that
ARHGAP21	HCP	chr10	-	25052603	24912543	NM_020824	57584	NP_065875	Rho GTPase activating protein 21	ARHGAP21 functions preferentially as a GTPase-activating protein (GAP) for CDC42 (MIM 116952) and regulates the ARP2/3 complex (MIM 604221) and F-actin dynamics at the Golgi through control of CDC42 activity (Dubois et al., 2005 [PubMed 15793564]).[suppli
ARHGAP26	HCP	chr5	+	142130475	142588764	NM_015071	23092	NP_055886	GTPase regulator associated with the focal
ARHGAP29	HCP	chr1	-	94475895	94407050	NM_004815	9411	NP_004806	PTPL1-associated RhoGAP 1
ARHGDIA	HCP	chr17	-	77422527	77418885	NM_004309	396	NP_004300	Rho GDP dissociation inhibitor (GDI) alpha	Aplysia Ras-related homologs (ARHs), also called Rho genes, belong to the RAS gene superfamily encoding small guanine nucleotide exchange (GTP/GDP) factors. The ARH proteins may be kept in the inactive, GDP-bound state by interaction with GDP dissociation
ARHGDIG	HCP	chr16	+	270606	273004	NM_001176	398	NP_001167	Rho GDP dissociation inhibitor (GDI) gamma	0
ARHGEF1	HCP	chr19	+	47079106	47103444	NM_198977	9138	NP_945328	Rho guanine nucleotide exchange factor 1 isoform	Rho GTPases play a fundamental role in numerous cellular processes that are initiated by extracellular stimuli that work through G protein coupled receptors. The encoded protein may form complex with G proteins and stimulate Rho-dependent signals. Multipl
ARHGEF1	HCP	chr19	+	47080285	47103444	NM_199002	9138	NP_945353	Rho guanine nucleotide exchange factor 1 isoform	Rho GTPases play a fundamental role in numerous cellular processes that are initiated by extracellular stimuli that work through G protein coupled receptors. The encoded protein may form complex with G proteins and stimulate Rho-dependent signals. Multipl
ARHGEF17	HCP	chr11	+	72697310	72758072	NM_014786	9828	NP_055601	Rho guanine nucleotide exchange factor (GEF) 17
ARID4B	HCP	chr1	-	233558155	233396832	NM_031371	51742	NP_112739	AT rich interactive domain 4B isoform 2	This gene encodes a protein with sequence similarity to retinoblastoma-binding protein-1. The encoded protein is a subunit of the histone deacetylase-dependant SIN3A transcriptional corepressor complex, which functions in diverse cellular processes includ
ARL10	HCP	chr5	+	175725107	175733109	NM_173664	285598	NP_775935	ADP-ribosylation factor-like 10	0
ARL2	HCP	chr11	+	64538161	64546232	NM_001667	402	NP_001658	ADP-ribosylation factor-like 2	This gene encodes a small GTP-binding protein of the RAS superfamily which functions as an ADP-ribosylation factor (ARF). The encoded protein is one of a functionally distinct group of ARF-like genes. [provided by RefSeq]. Publication Note: This RefSeq
ARL2BP	HCP	chr16	+	55836538	55845046	NM_012106	23568	NP_036238	binder of Arl Two	ADP-ribosylation factor (ARF)-like proteins (ARLs) comprise a functionally distinct group of the ARF family of RAS-related GTPases. The protein encoded by this gene binds to ARL2.GTP with high affinity but does not interact with ARL2.GDP, activated ARF, o
ARL4C	HCP	chr2	-	235070432	235066424	NM_005737	10123	NP_005728	ADP-ribosylation factor-like 4C	ADP-ribosylation factor-like 4C is a member of the ADP-ribosylation factor family of GTP-binding proteins. ARL4C is closely similar to ARL4A and ARL4D and each has a nuclear localization signal and an unusually high guanine nucleotide exchange rate. This
ARL5A	HCP	chr2	-	152393255	152365725	NM_012097	26225	NP_036229	ADP-ribosylation factor-like 5A isoform 1	The protein encoded by this gene belongs to the ARF family of GTP-binding proteins. With its distinctive nuclear/nucleolar localization and interaction with HP1alpha, the protein is developmentally regulated and may play a role(s) in nuclear dynamics and/
ARMC6	HCP	chr19	+	19005470	19029980	NM_033415	93436	NP_219483	armadillo repeat containing 6	The function of this gene's protein product has not been determined. A related protein in mouse suggests that this protein has a conserved function.
ARMC7	HCP	chr17	+	70617676	70637955	NM_024585	79637	NP_078861	armadillo repeat containing 7	0
ARMC9	HCP	chr2	+	231771585	231918158	NM_025139	80210	NP_079415	armadillo repeat containing 9
ARNT2	HCP	chr15	+	78483746	78677332	NM_014862	9915	NP_055677	aryl hydrocarbon receptor nuclear translocator	This gene encodes a member of the basic-helix-loop-helix-Per-Arnt-Sim (bHLH-PAS) superfamily of transcription factors. The encoded protein acts as a partner for several sensor proteins of the bHLH-PAS family, forming heterodimers with the sensor proteins
ARPC3	HCP	chr12	-	109372541	109357088	NM_005719	10094	NP_005710	actin related protein 2/3 complex subunit 3	This gene encodes one of seven subunits of the human Arp2/3 protein complex. The Arp2/3 protein complex has been implicated in the control of actin polymerization in cells and has been conserved through evolution. The exact role of the protein encoded by
ARRB2	HCP	chr17	+	4560537	4571544	NM_199004	409	NP_945355	arrestin, beta 2 isoform 2	Members of arrestin/beta-arrestin protein family are thought to participate in agonist-mediated desensitization of G-protein-coupled receptors and cause specific dampening of cellular responses to stimuli such as hormones, neurotransmitters, or sensory si
ARRDC2	HCP	chr19	+	17972943	17985911	NM_001025604	27106	NP_001020775	arrestin domain containing 2 isoform 2	0
ARSD	HCP	chrX	-	2857392	2832010	NM_001669	414	NP_001660	arylsulfatase D isoform a precursor	The protein encoded by this gene is a member of the sulfatase family. Sulfatases are essential for the correct composition of bone and cartilage matrix. This encoded protein is postranslationally glycosylated and localized to the lysosome. Two transcript
ARSI	ICP	chr5	-	149662718	149656101	NM_001012301	340075	NP_001012301	arylsulfatase family, member I precursor	Sulfatases (EC 3.1.5.6), such as ARSI, hydrolyze sulfate esters from sulfated steroids, carbohydrates, proteoglycans, and glycolipids. They are involved in hormone biosynthesis, modulation of cell signaling, and degradation of macromolecules (Sardiello et
ARV1	HCP	chr1	+	229181445	229203102	NM_022786	64801	NP_073623	ARV1 homolog	0
ARVCF	HCP	chr22	-	18384309	18337418	NM_001670	421	NP_001661	armadillo repeat protein	Armadillo Repeat gene deleted in Velo-Cardio-Facial syndrome (ARVCF) is a member of the catenin family which play an important role in the formation of adherens junction complexes, which are thought to facilitate communication between the inside and outsi
ASB13	HCP	chr10	-	5748564	5720825	NM_024701	79754	NP_078977	ankyrin repeat and SOCS box-containing protein	The protein encoded by this gene is a member of the ankyrin repeat and SOCS box-containing (ASB) family of proteins. They contain ankyrin repeat sequence and a SOCS box domain. The SOCS box serves to couple suppressor of cytokine signalling (SOCS) protein
ASB3	HCP	chr2	-	53867583	53750621	NM_016115	51130	NP_057199	ankyrin repeat and SOCS box-containing protein 3	The protein encoded by this gene is a member of the ankyrin repeat and SOCS box-containing (ASB) family of proteins. They contain ankyrin repeat sequence and SOCS box domain. The SOCS box serves to couple suppressor of cytokine signalling (SOCS) proteins
ASCC3	HCP	chr6	-	101435945	101063328	NM_006828	10973	NP_006819	activating signal cointegrator 1 complex subunit
ASCL2	HCP	chr11	-	2248758	2246303	NM_005170	430	NP_005161	achaete-scute complex homolog-like 2	This gene is a member of the basic helix-loop-helix (BHLH) family of transcription factors. It activates transcription by binding to the E box (5'-CANNTG-3'). Dimerization with other BHLH proteins is required for efficient DNA binding. Involved in the det
ASF1B	HCP	chr19	-	14108440	14091320	NM_018154	55723	NP_060624	anti-silencing function 1B	This gene encodes a member of the H3/H4 family of histone chaperone proteins and is similar to the anti-silencing function-1 gene in yeast. The encoded protein is the substrate of the tousled-like kinase family of cell cycle-regulated kinases, and may pla
ASH1L	HCP	chr1	-	153798948	153571675	NM_018489	55870	NP_060959	absent, small, or homeotic 1-like	This gene encodes a member of the trithorax group of transcriptional activators. The protein contains four AT hooks, a SET domain, a PHD-finger motif, and a bromodomain. It is localized to many small speckles in the nucleus, and also to cell-cell tight ju
ASMTL	HCP	chrY	-	1531844	1482031	NM_004192	8623	NP_004183	acetylserotonin O-methyltransferase-like
ASRGL1	HCP	chr11	+	61861349	61917463	NM_025080	80150	NP_079356	asparaginase-like 1
ATF7IP	HCP	chr12	+	14409877	14542964	NM_018179	55729	NP_060649	activating transcription factor 7 interacting	0
ATG10	HCP	chr5	+	81303599	81586967	NM_031482	83734	NP_113670	APG10 autophagy 10-like	Autophagy is a process for the bulk degradation of cytosolic compartments by lysosomes. ATG10 is an E2-like enzyme involved in 2 ubiquitin-like modifications essential for autophagosome formation: ATG12 (MIM 609608)-ATG5 (MIM 604261) conjugation and modif
ATG12	HCP	chr5	-	115205398	115193714	NM_004707	9140	NP_004698	APG12 autophagy 12-like	Autophagy is a process of bulk protein degradation in which cytoplasmic components, including organelles, are enclosed in double-membrane structures called autophagosomes and delivered to lysosomes or vacuoles for degradation. ATG12 is the human homolog o
ATL2	HCP	chr2	-	38457936	38375534	NM_001135673	64225	NP_001129145	atlastin GTPase 2 isoform 2	0
ATN1	HCP	chr12	+	6907740	6921745	NM_001940	1822	NP_001931	atrophin-1	Dentatorubral pallidoluysian atrophy is a rare neurodegenerative disorder characterized by cerebellar ataxia, myoclonic epilepsy, choreoathetosis, and dementia. The disorder is related to the expansion of a trinucleotide repeat within this gene. The encod
ATP12A	HCP	chr13	+	24152694	24183918	NM_001676	479	NP_001667	hydrogen/potassium-exchanging ATPase 12A	The protein encoded by this gene belongs to the family of P-type cation transport ATPases. This gene encodes a catalytic subunit of the ouabain-sensitive H+/K+ -ATPase that catalyzes the hydrolysis of ATP coupled with the exchange of H(+) and K(+) ions ac
ATP13A2	HCP	chr1	-	17211010	17185039	NM_001141974	23400	NP_001135446	ATPase type 13A2 isoform 3	This gene encodes a member of the P5 subfamily of ATPases which transports inorganic cations as well as other substrates. Mutations in this gene are associated with Kufor-Rakeb syndrome (KRS), also referred to as Parkinson disease 9. Multiple transcript v
ATP1A3	HCP	chr19	-	47190222	47162573	NM_152296	478	NP_689509	Na+/K+ -ATPase alpha 3 subunit	The protein encoded by this gene belongs to the family of P-type cation transport ATPases, and to the subfamily of Na+/K+ -ATPases. Na+/K+ -ATPase is an integral membrane protein responsible for establishing and maintaining the electrochemical gradients o
ATP1B3	HCP	chr3	+	143078159	143128072	NM_001679	483	NP_001670	Na+/K+ -ATPase beta 3 subunit	The protein encoded by this gene belongs to the family of Na+/K+ and H+/K+ ATPases beta chain proteins, and to the subfamily of Na+/K+ -ATPases. Na+/K+ -ATPase is an integral membrane protein responsible for establishing and maintaining the electrochemica
ATP2A3	HCP	chr17	-	3814485	3773917	NM_174955	489	NP_777615	ATPase, Ca++ transporting, ubiquitous isoform b	This gene encodes one of the SERCA Ca(2+)-ATPases, which are intracellular pumps located in the sarcoplasmic or endoplasmic reticula of muscle cells. This enzyme catalyzes the hydrolysis of ATP coupled with the translocation of calcium from the cytosol to
ATP4A	LCP	chr19	-	40746400	40732934	NM_000704	495	NP_000695	hydrogen/potassium-exchanging ATPase 4A	The protein encoded by this gene belongs to a family of P-type cation-transporting ATPases. The gastric H+, K+-ATPase is a heterodimer consisting of a high molecular weight catalytic alpha subunit and a smaller but heavily glycosylated beta subunit. This
ATP4B	ICP	chr13	-	113360502	113351122	NM_000705	496	NP_000696	hydrogen/potassium-exchanging ATPase 4B	The protein encoded by this gene belongs to a family of P-type cation-transporting ATPases. The gastric H+, K+-ATPase is a heterodimer consisting of a high molecular weight catalytic alpha subunit and a smaller but heavily glycosylated beta subunit. This
ATP5C1	HCP	chr10	+	7870098	7889768	NM_005174	509	NP_005165	ATP synthase, H+ transporting, mitochondrial F1	This gene encodes a subunit of mitochondrial ATP synthase. Mitochondrial ATP synthase catalyzes ATP synthesis, utilizing an electrochemical gradient of protons across the inner membrane during oxidative phosphorylation. ATP synthase is composed of two lin
ATP5D	HCP	chr19	+	1192748	1195824	NM_001687	513	NP_001678	ATP synthase, H+ transporting, mitochondrial F1	This gene encodes a subunit of mitochondrial ATP synthase. Mitochondrial ATP synthase catalyzes ATP synthesis, utilizing an electrochemical gradient of protons across the inner membrane during oxidative phosphorylation. ATP synthase is composed of two lin
ATP6V0B	HCP	chr1	+	44213188	44216559	NM_004047	533	NP_004038	ATPase, H+ transporting, lysosomal 21kDa, V0	This gene encodes a component of vacuolar ATPase (V-ATPase), a multisubunit enzyme that mediates acidification of eukaryotic intracellular organelles. V-ATPase dependent organelle acidification is necessary for such intracellular processes as protein sort
ATP6V1A	ICP	chr3	+	114948597	115013593	NM_001690	523	NP_001681	ATPase, H+ transporting, lysosomal V1 subunit A	This gene encodes a component of vacuolar ATPase (V-ATPase), a multisubunit enzyme that mediates acidification of eukaryotic intracellular organelles. V-ATPase dependent organelle acidification is necessary for such intracellular processes as protein sort
ATP9A	HCP	chr20	-	49818315	49646720	NM_006045	10079	NP_006036	ATPase, class II, type 9A	0
ATP9B	HCP	chr18	+	74930384	75239270	NM_198531	374868	NP_940933	ATPase, class II, type 9B
ATPAF1	HCP	chr1	-	46906686	46870997	NM_001042546	64756	NP_001036011	ATP synthase mitochondrial F1 complex assembly	This gene encodes an assembly factor for the F(1) component of the mitochondrial ATP synthase. This protein binds specifically to the F1 beta subunit and is thought to prevent this subunit from forming nonproductive homooligomers during enzyme assembly. A
ATRN	HCP	chr20	+	3399664	3579769	NM_139321	8455	NP_647537	attractin isoform 1	Multiple transcript variants encoding different isoforms exist for this gene. One of the isoforms is a membrane-bound protein with sequence similarity to the mouse mahogany protein, a receptor involved in controlling obesity. The other isoform is a secret
ATRNL1	HCP	chr10	+	116843113	117698486	NM_207303	26033	NP_997186	attractin-like 1 precursor
ATXN10	HCP	chr22	+	44446341	44619850	NM_001167621	25814	NP_001161093	ataxin 10 isoform 2	This gene encodes a protein that may function in neuron survival, neuron differentiation, and neuritogenesis. These roles may be carried out via activation of the mitogen-activated protein kinase cascade. Expansion of a pentanucleotide repeat in an intron
ATXN2L	HCP	chr16	+	28741914	28756059	NM_148416	11273	NP_680782	ataxin 2 related protein isoform E	This gene encodes an ataxin type 2 related protein of unknown function. This protein is a member of the spinocerebellar ataxia (SCAs) family, which is associated with a complex group of neurodegenerative disorders. Several alternatively spliced transcript
ATXN7	HCP	chr3	+	63825272	63964176	NM_001128149	6314	NP_001121621	ataxin 7 isoform b	The autosomal dominant cerebellar ataxias (ADCA) are a heterogeneous group of neurodegenerative disorders characterized by progressive degeneration of the cerebellum, brain stem and spinal cord. Clinically, ADCA has been divided into three groups: ADCA ty
AUH	HCP	chr9	-	93164027	93015917	NM_001698	549	NP_001689	AU RNA binding protein/enoyl-Coenzyme A	AU-specific RNA-binding enoyl-CoA hydratase (AUH) protein binds to the AU-rich element (ARE), a common element found in the 3' UTR of rapidly decaying mRNA such as c-fos, c-myc and granulocyte/ macrophage colony stimulating factor. ARE elements are involv
AUP1	HCP	chr2	-	74610482	74607282	NM_181575	550	NP_853553	ancient ubiquitous protein 1	This gene encodes a protein that contains a domain with homology to the ancient conserved region of the archain 1 gene and a domain that may be involved in binding ubiquitin-conjugating enzymes. The protein encoded by this gene has been shown to bind to t
AVEN	HCP	chr15	-	32118595	31945719	NM_020371	57099	NP_065104	cell death regulator aven	0
AXIN1	HCP	chr16	-	342465	277440	NM_181050	8312	NP_851393	axin 1 isoform b	This gene encodes a cytoplasmic protein which contains a regulation of G-protein signaling (RGS) domain and a dishevelled and axin (DIX) domain. The encoded protein interacts with adenomatosis polyposis coli, catenin (cadherin-associated protein), beta 1,
AXIN2	HCP	chr17	-	60988202	60955146	NM_004655	8313	NP_004646	axin 2	The Axin-related protein, Axin2, presumably plays an important role in the regulation of the stability of beta-catenin in the Wnt signaling pathway, like its rodent homologs, mouse conductin/rat axil. In mouse, conductin organizes a multiprotein complex o
B3GALNT1	HCP	chr3	-	162305854	162284364	NM_033168	8706	NP_149358	UDP-Gal:betaGlcNAc beta	This gene is a member of the beta-1,3-galactosyltransferase (beta3GalT) gene family. This family encodes type II membrane-bound glycoproteins with diverse enzymatic functions using different donor substrates (UDP-galactose and UDP-N-acetylglucosamine) and
B3GALNT1	HCP	chr3	-	162305377	162284364	NM_033169	8706	NP_149359	UDP-Gal:betaGlcNAc beta	This gene is a member of the beta-1,3-galactosyltransferase (beta3GalT) gene family. This family encodes type II membrane-bound glycoproteins with diverse enzymatic functions using different donor substrates (UDP-galactose and UDP-N-acetylglucosamine) and
B3GALT4	HCP	chr6	+	33352894	33354580	NM_003782	8705	NP_003773	UDP-Gal:betaGlcNAc beta	This gene is a member of the beta-1,3-galactosyltransferase (beta3GalT) gene family. This family encodes type II membrane-bound glycoproteins with diverse enzymatic functions using different donor substrates (UDP-galactose and UDP-N-acetylglucosamine) and
B3GALT6	HCP	chr1	+	1157491	1160283	NM_080605	126792	NP_542172	beta-1,3-galactosyltransferase 6
B3GAT1	HCP	chr11	-	133787022	133753607	NM_054025	27087	NP_473366	beta-1,3-glucuronyltransferase 1	The protein encoded by this gene is a member of the glucuronyltransferase gene family. These enzymes exhibit strict acceptor specificity, recognizing nonreducing terminal sugars and their anomeric linkages. This gene product functions as the key enzyme in
B3GNT3	ICP	chr19	+	17766918	17785385	NM_014256	10331	NP_055071	UDP-GlcNAc:betaGal	This gene encodes a member of the beta-1,3-N-acetylglucosaminyltransferase family. This enzyme is a type II transmembrane protein and contains a signal anchor that is not cleaved. It prefers the substrates of lacto-N-tetraose and lacto-N-neotetraose, and
B3GNT7	HCP	chr2	+	231968578	231974117	NM_145236	93010	NP_660279	UDP-GlcNAc:betaGal
B3GNTL1	HCP	chr17	-	78602975	78494955	NM_001009905	146712	NP_001009905	UDP-GlcNAc:betaGal
B4GALNT2	HCP	chr17	+	44565129	44602350	NM_001159387	124872	NP_001152859	beta-1,4-N-acetyl-galactosaminyl transferase 2	B4GALNT2 catalyzes the last step in the biosynthesis of the human Sd(a) antigen through the addition of an N-acetylgalactosamine residue via a beta-1,4 linkage to a subterminal galactose residue substituted with an alpha-2,3-linked sialic acid. B4GALNT2 a
B4GALNT2	ICP	chr17	+	44564820	44602350	NM_001159388	124872	NP_001152860	beta-1,4-N-acetyl-galactosaminyl transferase 2	B4GALNT2 catalyzes the last step in the biosynthesis of the human Sd(a) antigen through the addition of an N-acetylgalactosamine residue via a beta-1,4 linkage to a subterminal galactose residue substituted with an alpha-2,3-linked sialic acid. B4GALNT2 a
B4GALNT2	HCP	chr17	+	44565327	44602350	NM_153446	124872	NP_703147	beta-1,4-N-acetyl-galactosaminyl transferase 2	B4GALNT2 catalyzes the last step in the biosynthesis of the human Sd(a) antigen through the addition of an N-acetylgalactosamine residue via a beta-1,4 linkage to a subterminal galactose residue substituted with an alpha-2,3-linked sialic acid. B4GALNT2 a
B4GALT1	HCP	chr9	-	33157356	33100638	NM_001497	2683	NP_001488	beta-1,4-galactosyltransferase 1	This gene is one of seven beta-1,4-galactosyltransferase (beta4GalT) genes. They encode type II membrane-bound glycoproteins that appear to have exclusive specificity for the donor substrate UDP-galactose; all transfer galactose in a beta1,4 linkage to si
B4GALT2	LCP	chr1	+	44218769	44229427	NM_001005417	8704	NP_001005417	UDP-Gal:betaGlcNAc beta 1,4-	This gene is one of seven beta-1,4-galactosyltransferase (beta4GalT) genes. They encode type II membrane-bound glycoproteins that appear to have exclusive specificity for the donor substrate UDP-galactose; all transfer galactose in a beta1,4 linkage to si
B4GALT2	HCP	chr1	+	44217452	44229427	NM_003780	8704	NP_003771	UDP-Gal:betaGlcNAc beta 1,4-	This gene is one of seven beta-1,4-galactosyltransferase (beta4GalT) genes. They encode type II membrane-bound glycoproteins that appear to have exclusive specificity for the donor substrate UDP-galactose; all transfer galactose in a beta1,4 linkage to si
B4GALT6	HCP	chr18	-	27518684	27456206	NM_004775	9331	NP_004766	beta-1,4-galactosyltransferase 6	This gene is one of seven beta-1,4-galactosyltransferase (beta4GalT) genes. They encode type II membrane-bound glycoproteins that appear to have exclusive specificity for the donor substrate UDP-galactose; all transfer galactose in a beta1,4 linkage to si
BAALC	HCP	chr8	+	104222096	104311709	NM_024812	79870	NP_079088	brain and acute leukemia, cytoplasmic isoform 1	This gene was identified by gene expression studies in patients with acute myeloid leukemia (AML). The gene is conserved among mammals and is not found in lower organisms. Tissues that express this gene develop from the neuroectoderm. Multiple alternative
BACE2	HCP	chr21	+	41461597	41570394	NM_138991	25825	NP_620476	beta-site APP-cleaving enzyme 2 isoform C	Cerebral deposition of amyloid beta peptide is an early and critical feature of Alzheimer's disease and a frequent complication of Down syndrome. Amyloid beta peptide is generated by proteolytic cleavage of amyloid precursor protein by 2 proteases, one of
BACH1	HCP	chr21	+	29593090	29640340	NM_001186	571	NP_001177	BTB and CNC homology 1 transcription factor	This gene encodes a transcription factor that belongs to the cap'n'collar type of basic region leucine zipper factor family (CNC-bZip). The encoded protein contains broad complex, tramtrack, bric-a-brac/poxvirus and zinc finger (BTB/POZ) domains, which is
BACH1	HCP	chr21	+	29593607	29640340	NM_206866	571	NP_996749	BTB and CNC homology 1 transcription factor	This gene encodes a transcription factor that belongs to the cap'n'collar type of basic region leucine zipper factor family (CNC-bZip). The encoded protein contains broad complex, tramtrack, bric-a-brac/poxvirus and zinc finger (BTB/POZ) domains, which is
BAD	ICP	chr11	-	63808752	63793876	NM_004322	572	NP_004313	BCL2-associated agonist of cell death	The protein encoded by this gene is a member of the BCL-2 family. BCL-2 family members are known to be regulators of programmed cell death. This protein positively regulates cell apoptosis by forming heterodimers with BCL-xL and BCL-2, and reversing their
BAG3	HCP	chr10	+	121400871	121427319	NM_004281	9531	NP_004272	BCL2-associated athanogene 3	BAG proteins compete with Hip for binding to the Hsc70/Hsp70 ATPase domain and promote substrate release. All the BAG proteins have an approximately 45-amino acid BAG domain near the C terminus but differ markedly in their N-terminal regions. The protein
BAG5	HCP	chr14	-	103098904	103092641	NM_001015048	9529	NP_001015048	BCL2-associated athanogene 5 isoform b	The protein encoded by this gene is a member of the BAG1-related protein family. BAG1 is an anti-apoptotic protein that functions through interactions with a variety of cell apoptosis and growth related proteins including BCL-2, Raf-protein kinase, steroi
BAG5	HCP	chr14	-	103098367	103092641	NM_001015049	9529	NP_001015049	BCL2-associated athanogene 5 isoform a	The protein encoded by this gene is a member of the BAG1-related protein family. BAG1 is an anti-apoptotic protein that functions through interactions with a variety of cell apoptosis and growth related proteins including BCL-2, Raf-protein kinase, steroi
BAG5	HCP	chr14	-	103098395	103092641	NM_004873	9529	NP_004864	BCL2-associated athanogene 5 isoform b	The protein encoded by this gene is a member of the BAG1-related protein family. BAG1 is an anti-apoptotic protein that functions through interactions with a variety of cell apoptosis and growth related proteins including BCL-2, Raf-protein kinase, steroi
BAGE	ICP	chr21	-	10120808	10079666	NM_001187	574	NP_001178	B melanoma antigen precursor	This gene encodes a tumor antigen recognized by autologous cytolytic lymphocytes (CTL). [provided by RefSeq].
BAGE2	ICP	chr21	-	10120796	10042712	NM_182482	85319	NP_872288	B melanoma antigen family, member 2 precursor	0
BAGE3	ICP	chr21	-	10120796	10042712	NM_182481	85318	NP_872287	B melanoma antigen family, member 3 precursor	0
BAGE4	ICP	chr21	-	10120796	10042712	NM_181704	85317	NP_859055	B melanoma antigen family, member 4 precursor	0
BAGE5	ICP	chr21	-	10120796	10042712	NM_182484	85316	NP_872290	B melanoma antigen family, member 5 precursor	0
BAHD1	HCP	chr15	+	38520702	38547733	NM_014952	22893	NP_055767	bromo adjacent homology domain containing 1
BAI1	LCP	chr8	+	143542378	143623370	NM_001702	575	NP_001693	brain-specific angiogenesis inhibitor 1	Angiogenesis is controlled by a local balance between stimulators and inhibitors of new vessel growth and is suppressed under normal physiologic conditions. Angiogenesis has been shown to be essential for growth and metastasis of solid tumors. In order to
BAI2	HCP	chr1	-	32002235	31965304	NM_001703	576	NP_001694	brain-specific angiogenesis inhibitor 2	BAI1, a p53-target gene, encodes brain-specific angiogenesis inhibitor, a seven-span transmembrane protein and is thought to be a member of the secretin receptor family. Brain-specific angiogenesis proteins BAI2 and BAI3 are similar to BAI1 in structure,
BAIAP2	HCP	chr17	+	76623541	76705827	NM_017451	10458	NP_059345	BAI1-associated protein 2 isoform 2	The protein encoded by this gene has been identified as a brain-specific angiogenesis inhibitor (BAI1)-binding protein. This adaptor protein links membrane bound G-proteins to cytoplasmic effector proteins. This protein functions as an insulin receptor ty
BAIAP3	ICP	chr16	+	1324663	1339443	NM_003933	8938	NP_003924	BAI1-associated protein 3	This p53-target gene encodes a brain-specific angiogenesis inhibitor. The protein is a seven-span transmembrane protein and a member of the secretin receptor family. It interacts with the cytoplasmic region of brain-specific angiogenesis inhibitor 1. This
BARHL2	HCP	chr1	-	90955382	90950166	NM_020063	343472	NP_064447	BarH-like homeobox 2	0
BCAP29	HCP	chr7	+	107008439	107050998	NM_001008405	55973	NP_001008405	B-cell receptor-associated protein BAP29 isoform
BCAP29	HCP	chr7	+	107007657	107050998	NM_018844	55973	NP_061332	B-cell receptor-associated protein BAP29 isoform
BCCIP	HCP	chr10	+	127502093	127532254	NM_016567	56647	NP_057651	BRCA2 and CDKN1A-interacting protein isoform	This gene product was isolated on the basis of its interaction with BRCA2 and p21 proteins. It is an evolutionarily conserved nuclear protein with multiple interacting domains. The N-terminal half shares moderate homology with regions of calmodulin and M-
BCL2L10	HCP	chr15	-	50192264	50189113	NM_020396	10017	NP_065129	BCL2-like 10 (apoptosis facilitator)	The protein encoded by this gene belongs to the BCL-2 protein family. BCL-2 family members form hetero- or homodimers and act as anti- or pro-apoptotic regulators that are involved in a wide variety of cellular activities. The protein encoded by this gene
BCORL1	HCP	chrX	+	128944349	129019282	NM_021946	63035	NP_068765	BCL6 co-repressor-like 1	0
BECN1	HCP	chr17	-	38229836	38215675	NM_003766	8678	NP_003757	beclin 1	0
BFSP1	HCP	chr20	-	17460013	17422550	NM_001195	631	NP_001186	filensin isoform 1	More than 99% of the vertebrate ocular lens is comprised of terminally differentiated lens fiber cells. Two lens-specific intermediate filament-like proteins, CP49 (also known as phakinin) and the protein product of this gene, filensin, are expressed only
BIN1	HCP	chr2	-	127581334	127522077	NM_139351	274	NP_647601	bridging integrator 1 isoform 10	This gene encodes several isoforms of a nucleocytoplasmic adaptor protein, one of which was initially identified as a MYC-interacting protein with features of a tumor suppressor. Isoforms that are expressed in the central nervous system may be involved in
BIRC5	HCP	chr17	+	73721871	73733311	NM_001012270	332	NP_001012270	baculoviral IAP repeat-containing protein 5	This gene is a member of the inhibitor of apoptosis (IAP) gene family, which encode negative regulatory proteins that prevent apoptotic cell death. IAP family members usually contain multiple baculovirus IAP repeat (BIR) domains, but this gene encodes pro
BLVRB	HCP	chr19	-	45663565	45645530	NM_000713	645	NP_000704	biliverdin reductase B (flavin reductase	The final step in heme metabolism in mammals is catalyzed by the cytosolic biliverdin reductase enzymes A and B (EC 1.3.1.24).[supplied by OMIM]. Publication Note: This RefSeq record includes a subset of the publications that are available for this gene
BMP2	HCP	chr20	+	6696744	6708910	NM_001200	650	NP_001191	bone morphogenetic protein 2 preproprotein	The protein encoded by this gene belongs to the transforming growth factor-beta (TGFB) superfamily. The encoded protein acts as a disulfide-linked homodimer and induces bone and cartilage formation. [provided by RefSeq]. Publication Note: This RefSeq re
BMP2K	HCP	chr4	+	79916555	80052365	NM_198892	55589	NP_942595	BMP-2 inducible kinase isoform a	This gene is the human homolog of mouse BMP-2-inducible kinase. Bone morphogenic proteins (BMPs) play a key role in skeletal development and patterning. Expression of the mouse gene is increased during BMP-2 induced differentiation and the gene product is
BMP4	HCP	chr14	-	53491020	53486204	NM_130851	652	NP_570912	bone morphogenetic protein 4 preproprotein	The protein encoded by this gene is a member of the bone morphogenetic protein family which is part of the transforming growth factor-beta superfamily. The superfamily includes large families of growth and differentiation factors. Bone morphogenetic prote
BMP8A	HCP	chr1	+	39729904	39768128	NM_181809	353500	NP_861525	bone morphogenetic protein 8A precursor
BMP8B	HCP	chr1	-	40027120	39996489	NM_001720	656	NP_001711	bone morphogenetic protein 8B preproprotein	The bone morphogenetic proteins (BMPs) are a family of secreted signaling molecules that can induce ectopic bone growth. Many BMPs are part of the transforming growth factor-beta (TGFB) superfamily. BMPs were originally identified by an ability of deminer
BMPER	HCP	chr7	+	33911636	34160636	NM_133468	168667	NP_597725	BMP-binding endothelial regulator precursor
BNC1	HCP	chr15	-	81744472	81715658	NM_001717	646	NP_001708	basonuclin 1	The protein encoded by this gene is a zinc finger protein present in the basal cell layer of the epidermis and in hair follicles. It is also found in abundance in the germ cells of testis and ovary. This protein is thought to play a regulatory role in ker
BNIP2	HCP	chr15	-	57768934	57742353	NM_004330	663	NP_004321	BCL2/adenovirus E1B 19kD interacting protein 2	This gene is a member of the BCL2/adenovirus E1B 19 kd-interacting protein (BNIP) family. Though the specific function is unknown, it interacts with the E1B 19 kDa protein which is responsible for the protection of virally-induced cell death, as well as
BOC	HCP	chr3	+	114414064	114488995	NM_033254	91653	NP_150279	brother of CDO precursor	CDON (MIM 608707) and BOC are cell surface receptors of the immunoglobulin (Ig)/fibronectin type III (FNIII; see MIM 135600) repeat family involved in myogenic differentiation. CDON and BOC are coexpressed during development, form complexes with each othe
BOLA2	ICP	chr16	-	29373786	29372414	NM_001031827	552900	NP_001026997	BolA-like protein 2	This gene is located within a region of a segmental duplication on chromosome 16p. The product of this gene belongs to the eukaryotic subfamily of the BolA-like proteins. This gene encodes the BolA-like protein 2. The BolA-like proteins are widely conserv
BOLA2	ICP	chr16	-	30113128	30111756	NM_001031827	552900	NP_001026997	BolA-like protein 2	This gene is located within a region of a segmental duplication on chromosome 16p. The product of this gene belongs to the eukaryotic subfamily of the BolA-like proteins. This gene encodes the BolA-like protein 2. The BolA-like proteins are widely conserv
BOLA2B	ICP	chr16	-	30113128	30111756	NM_001039182	654483	NP_001034271	bolA-like protein 2B	This gene is located within a region of a segmental duplication on chromosome 16p. The product of this gene belongs to the eukaryotic subfamily of the BolA-like proteins. This gene encodes the BolA-like protein 2. The BolA-like proteins are widely conserv
BOLA2B	ICP	chr16	-	29373786	29372414	NM_001039182	654483	NP_001034271	bolA-like protein 2B	This gene is located within a region of a segmental duplication on chromosome 16p. The product of this gene belongs to the eukaryotic subfamily of the BolA-like proteins. This gene encodes the BolA-like protein 2. The BolA-like proteins are widely conserv
BOLL	HCP	chr2	-	198358319	198299847	NM_033030	66037	NP_149019	boule isoform 2	This gene belongs to the DAZ gene family required for germ cell development. It encodes an RNA-binding protein which is more similar to Drosophila Boule than to human proteins encoded by genes DAZ (deleted in azoospermia) or DAZL (deleted in azoospermia-l
BOP1	HCP	chr8	-	145485928	145456863	NM_015201	23246	NP_056016	block of proliferation 1	0
BRCC3	HCP	chrX	+	153952903	154004543	NM_001018055	79184	NP_001018065	BRCA1/BRCA2-containing complex, subunit 3	This gene encodes a subunit of the BRCA1-BRCA2-containing complex (BRCC), which is an E3 ubiquitin ligase. This protein is also thought to be involved in the cellular response to ionizing radiation and progression through the G2/M checkpoint. Alternative
BRD3	HCP	chr9	-	135922962	135885271	NM_007371	8019	NP_031397	bromodomain containing protein 3	This gene was identified based on its homology to the gene encoding the RING3 protein, a serine/threonine kinase. The gene localizes to 9q34, a region which contains several major histocompatibility complex (MHC) genes. The function of the encoded protein
BRF1	HCP	chr14	-	104838374	104746669	NM_001519	2972	NP_001510	transcription initiation factor IIIB isoform 1	This gene encodes one of the three subunits of the RNA polymerase III transcription factor complex. This complex plays a central role in transcription initiation by RNA polymerase III on genes encoding tRNA, 5S rRNA, and other small structural RNAs. The g
BRF1	HCP	chr14	-	104785267	104746667	NM_145685	2972	NP_663718	transcription initiation factor IIIB isoform 3	This gene encodes one of the three subunits of the RNA polymerase III transcription factor complex. This complex plays a central role in transcription initiation by RNA polymerase III on genes encoding tRNA, 5S rRNA, and other small structural RNAs. The g
BRI3	HCP	chr7	+	97748914	97760211	NM_001159491	25798	NP_001152963	brain protein I3 isoform b	0
BRI3BP	HCP	chr12	+	124044146	124076302	NM_080626	140707	NP_542193	BRI3-binding protein	0
BRIX1	HCP	chr5	+	34951576	34961545	NM_018321	55299	NP_060791	BRIX
BRPF3	HCP	chr6	+	36272527	36308545	NM_015695	27154	NP_056510	bromodomain and PHD finger containing, 3	0
BRSK2	HCP	chr11	+	1367704	1439904	NM_003957	9024	NP_003948	BR serine/threonine kinase 2	0
BRUNOL6	HCP	chr15	-	70399579	70364121	NM_052840	60677	NP_443072	bruno-like 6, RNA binding protein	Members of the CELF/BRUNOL protein family contain two N-terminal RNA recognition motif (RRM) domains, one C-terminal RRM domain, and a divergent segment of 160-230 aa between the second and third RRM domains. Members of this protein family regulate pre-mR
BSG	HCP	chr19	+	523536	534493	NM_198589	682	NP_940991	basigin isoform 2 precursor	The protein encoded by this gene is a plasma membrane protein that is important in spermatogenesis, embryo implantation, neural network formation, and tumor progression. The encoded protein is also a member of the immunoglobulin superfamily. Multiple tran
BSN	HCP	chr3	+	49566925	49683986	NM_003458	8927	NP_003449	bassoon protein	Neurotransmitters are released from a specific site in the axon terminal called the active zone, which is composed of synaptic vesicles and a meshwork of cytoskeleton underlying the plasma membrane. The protein encoded by this gene is thought to be a scaf
BTBD6	HCP	chr14	+	104785923	104788471	NM_033271	90135	NP_150374	BTB domain protein BDPL
BTG1	HCP	chr12	-	91063804	91058186	NM_001731	694	NP_001722	B-cell translocation protein 1	This gene is a member of an anti-proliferative gene family that regulates cell growth and differentiation. Expression of this gene is highest in the G0/G1 phases of the cell cycle and downregulated when cells progressed through G1. The encoded protein int
BTG2	HCP	chr1	+	201541286	201545352	NM_006763	7832	NP_006754	B-cell translocation gene 2	The protein encoded by this gene is a member of the BTG/Tob family. This family has structurally related proteins that appear to have antiproliferative properties. This encoded protein is involved in the regulation of the G1/S transition of the cell cycle
BTG3	HCP	chr21	-	17907139	17887840	NM_006806	10950	NP_006797	B-cell translocation gene 3 isoform b	The protein encoded by this gene is a member of the BTG/Tob family. This family has structurally related proteins that appear to have antiproliferative properties. This encoded protein might play a role in neurogenesis in the central nervous system. Two t
BUD13	HCP	chr11	-	116148924	116124097	NM_032725	84811	NP_116114	BUD13 homolog isoform 1
BZW2	HCP	chr7	+	16652283	16712673	NM_014038	28969	NP_054757	basic leucine zipper and W2 domains 2
C10orf119	HCP	chr10	-	121622384	121578961	NM_024834	79892	NP_079110	chromosome 10 open reading frame 119	DNA replication is a carefully orchestrated process involving many proteins that assemble at origins of replication. Among these are the 6 proteins of the minichromosome maintenance (MCM) complex (e.g., MCM2; MIM 116945), which form a hexamer. Each MCM su
C10orf72	HCP	chr10	-	49993565	49892338	NM_001031746	196740	NP_001026916	hypothetical protein LOC196740 isoform 1	0
C10orf79	HCP	chr10	-	105982110	105879635	NM_025145	80217	NP_079421	hypothetical protein LOC80217	0
C11orf36	HCP	chr11	+	3196137	3200937	NR_027138	283303			0
C11orf54	HCP	chr11	+	93114440	93135895	NM_014039	28970	NP_054758	hypothetical protein LOC28970	0
C11orf61	HCP	chr11	-	124175509	124141603	NM_024631	79684	NP_078907	hypothetical protein LOC79684	0
C11orf92	ICP	chr11	-	110675749	110669379	NM_207429	399948	NP_997312	hypothetical protein LOC399948	0
C11orf93	HCP	chr11	+	110675185	110684563	NM_001136105	120376	NP_001129577	hypothetical protein LOC120376	0
C12orf29	HCP	chr12	+	86953398	86968068	NM_001009894	91298	NP_001009894	hypothetical protein LOC91298	0
C12orf45	HCP	chr12	+	103904227	103912635	NM_152318	121053	NP_689531	hypothetical protein LOC121053	0
C13orf1	HCP	chr13	-	49408626	49384842	NM_001127482	57213	NP_001120954	chromosome 13 open reading frame 1 isoform 2	0
C13orf27	HCP	chr13	-	102224150	102216465	NM_138779	93081	NP_620134	hypothetical protein LOC93081
C13orf31	HCP	chr13	+	43351419	43366068	NM_001128303	144811	NP_001121775	hypothetical protein LOC144811	0
C13orf31	HCP	chr13	+	43351968	43366068	NM_153218	144811	NP_694950	hypothetical protein LOC144811	0
C13orf35	LCP	chr13	+	112349358	112386812	NM_207440	400165	NP_997323	hypothetical protein LOC400165	0
C14orf147	HCP	chr14	-	34001219	33971894	NM_138288	171546	NP_612145	small subunit of serine palmitoyltransferase A
C14orf153	HCP	chr14	+	103099051	103126989	NM_032374	84334	NP_115750	chromosome 14 open reading frame 153	0
C14orf162	HCP	chr14	-	69107671	69106284	NR_024630	56936			0
C14orf28	HCP	chr14	+	44436256	44446210	NM_001017923	122525	NP_001017923	hypothetical protein LOC122525
C14orf45	HCP	chr14	+	73555811	73602548	NM_025057	80127	NP_079333	hypothetical protein LOC80127	0
C14orf80	HCP	chr14	+	105028630	105036629	NM_001134876	283643	NP_001128348	hypothetical protein LOC283643 isoform 2	0
C14orf80	ICP	chr14	+	105027564	105036629	NM_001134877	283643	NP_001128349	hypothetical protein LOC283643 isoform 4	0
C15orf59	LCP	chr15	-	71830869	71819193	NM_001039614	388135	NP_001034703	hypothetical protein LOC388135	0
C16orf10	HCP	chr16	-	517408	516847	NR_024121	64493			0
C16orf11	HCP	chr16	+	550422	555530	NM_145270	146325	NP_660313	hypothetical protein LOC146325	0
C16orf35	HCP	chr16	-	128610	75803	NM_001039476	8131	NP_001034565	conserved gene telomeric to alpha globin cluster	0
C16orf35	HCP	chr16	-	128672	75803	NM_001077350	8131	NP_001070818	conserved gene telomeric to alpha globin cluster	0
C16orf48	HCP	chr16	-	66258129	66254350	NM_032140	84080	NP_115516	hypothetical protein LOC84080	0
C16orf52	HCP	chr16	+	21926956	22003471	NM_001164579	730094	NP_001158051	hypothetical protein LOC730094
C16orf58	HCP	chr16	-	31427207	31408315	NM_022744	64755	NP_073581	hypothetical protein LOC64755
C16orf7	HCP	chr16	-	88314895	88301041	NM_004913	9605	NP_004904	chromosome 16 open reading frame 7	0
C16orf70	HCP	chr16	+	65701415	65739943	NM_025187	80262	NP_079463	lin-10	0
C16orf71	HCP	chr16	+	4724289	4739398	NM_139170	146562	NP_631909	hypothetical protein LOC146562	0
C16orf74	HCP	chr16	-	84342190	84298624	NM_206967	404550	NP_996850	MGC17624 protein
C16orf86	HCP	chr16	+	66258217	66260162	NM_001012984	388284	NP_001013002	hypothetical protein LOC388284
C17orf101	HCP	chr17	-	77969751	77943388	NM_024648	79701	NP_078924	hypothetical protein LOC79701 isoform 1	0
C17orf101	HCP	chr17	-	77969741	77943388	NM_175902	79701	NP_787098	hypothetical protein LOC79701 isoform 2	0
C17orf58	HCP	chr17	-	63420227	63417678	NM_181655	284018	NP_858041	hypothetical protein LOC284018 isoform a	0
C17orf64	ICP	chr17	+	55854646	55863568	NM_181707	124773	NP_859058	hypothetical protein LOC124773
C17orf76	HCP	chr17	-	16336205	16286052	NM_001113567	388341	NP_001107039	hypothetical protein LOC388341 isoform 1	0
C17orf82	HCP	chr17	+	56843893	56845423	NM_203425	388407	NP_982249	hypothetical protein LOC388407	0
C18orf1	HCP	chr18	+	13208785	13642753	NM_181482	753	NP_852147	hypothetical protein LOC753 isoform alpha 2	0
C18orf22	HCP	chr18	+	75895345	75907377	NM_024805	79863	NP_079081	hypothetical protein LOC79863 precursor	0
C18orf25	HCP	chr18	+	42007985	42100953	NM_001008239	147339	NP_001008240	hypothetical protein LOC147339 isoform b
C18orf8	HCP	chr18	+	19337459	19365742	NM_013326	29919	NP_037458	colon cancer-associated protein Mic1	0
C19orf10	HCP	chr19	-	4621415	4608556	NM_019107	56005	NP_061980	hypothetical protein LOC56005 precursor	The protein encoded by this gene was previously thought to support proliferation of lymphoid cells and was considered an interleukin. However, this activity has not been reproducible and the function of this protein is currently unknown. [provided by RefS
C19orf12	HCP	chr19	-	34897803	34881632	NM_001031726	83636	NP_001026896	hypothetical protein LOC83636 isoform 1
C19orf12	ICP	chr19	-	34898292	34881632	NM_031448	83636	NP_113636	hypothetical protein LOC83636 isoform 2
C19orf24	HCP	chr19	+	1226519	1230243	NM_017914	55009	NP_060384	hypothetical protein LOC55009
C19orf26	HCP	chr19	-	1188990	1180946	NM_152769	255057	NP_689982	downstream of Stk11	0
C19orf28	HCP	chr19	-	3508571	3489262	NM_001042680	126321	NP_001036145	hypothetical protein LOC126321 isoform b
C19orf36	HCP	chr19	+	2047867	2050583	NM_001031735	113177	NP_001026905	hypothetical protein LOC113177 isoform 1
C19orf43	HCP	chr19	-	12706529	12702453	NM_024038	79002	NP_076943	hypothetical protein LOC79002	0
C19orf46	HCP	chr19	-	41191512	41185841	NM_001039876	163183	NP_001034965	hypothetical protein LOC163183	0
C19orf50	HCP	chr19	+	18529603	18541186	NM_024069	79036	NP_076974	hypothetical protein LOC79036	0
C19orf52	HCP	chr19	+	10900423	10901916	NM_138358	90580	NP_612367	hypothetical protein LOC90580	0
C19orf57	HCP	chr19	-	13877909	13854167	NM_024323	79173	NP_077299	hypothetical protein LOC79173	0
C19orf6	HCP	chr19	-	972141	960649	NM_001033026	91304	NP_001028198	membralin isoform 1
C19orf73	HCP	chr19	-	54314209	54313465	NM_018111	55150	NP_060581	hypothetical protein LOC55150
C1orf115	HCP	chr1	+	218930250	218939122	NM_024709	79762	NP_078985	hypothetical protein LOC79762
C1orf159	HCP	chr1	-	1041599	1007060	NM_017891	54991	NP_060361	hypothetical protein LOC54991
C1orf187	HCP	chr1	+	11674367	11702923	NM_198545	374946	NP_940947	chromosome 1 open reading frame 187 precursor	0
C1orf198	HCP	chr1	-	229070925	229039487	NM_032800	84886	NP_116189	hypothetical protein LOC84886 isoform 1
C1orf55	HCP	chr1	-	224253689	224237025	NM_152608	163859	NP_689821	hypothetical protein LOC163859
C1orf59	HCP	chr1	-	109005267	108992432	NM_001102592	113802	NP_001096062	hypothetical protein LOC113802
C1orf59	HCP	chr1	-	109005671	108992432	NM_144584	113802	NP_653185	hypothetical protein LOC113802
C1orf65	ICP	chr1	+	221633337	221635435	NM_152610	164127	NP_689823	hypothetical protein LOC164127	0
C20orf11	HCP	chr20	+	61039885	61050272	NM_017896	54994	NP_060366	chromosome 20 open reading frame 11
C20orf112	HCP	chr20	-	30534949	30494522	NM_080616	140688	NP_542183	hypothetical protein LOC140688
C20orf117	HCP	chr20	-	34925501	34845592	NM_080627	140710	NP_542194	hypothetical protein LOC140710 isoform 1
C20orf151	LCP	chr20	-	60435984	60418687	NM_080833	140893	NP_543023	hypothetical protein LOC140893	0
C20orf199	HCP	chr20	+	47328583	47339197	NR_003604	441951			0
C20orf199	HCP	chr20	+	47328121	47339202	NR_003605	441951			0
C20orf199	HCP	chr20	+	47328448	47339202	NR_003606	441951			0
C20orf20	HCP	chr20	+	60898249	60902388	NM_018270	55257	NP_060740	MRG-binding protein	0
C21orf33	HCP	chr21	+	44377921	44390033	NM_198155	8209	NP_937798	es1 protein isoform Ib precursor
C21orf57	HCP	chr21	+	46530694	46542093	NM_058181	54059	NP_478061	hypothetical protein LOC54059 isoform 1
C21orf58	HCP	chr21	-	46568213	46545474	NM_058180	54058	NP_478060	hypothetical protein LOC54058
C21orf81	HCP	chr21	-	14274636	14237966	NR_027270	391267			0
C22orf13	ICP	chr22	-	23281275	23266407	NM_031444	83606	NP_113632	chromosome 22 open reading frame 13
C22orf25	HCP	chr22	+	18388630	18433447	NM_152906	128989	NP_690870	hypothetical protein LOC128989	0
C22orf26	ICP	chr22	-	44828688	44825002	NM_018280	55267	NP_060750	hypothetical protein LOC55267	0
C22orf29	HCP	chr22	-	18222371	18213660	NM_024627	79680	NP_078903	hypothetical protein LOC79680	0
C22orf34	LCP	chr22	-	48437194	48399293	NR_026997	348645			0
C22orf36	HCP	chr22	-	23319035	23311590	NM_207644	388886	NP_997527	hypothetical protein LOC388886	0
C22orf40	HCP	chr22	-	45024857	45018573	NM_207327	150383	NP_997210	hypothetical protein LOC150383
C22orf9	HCP	chr22	-	44015314	43966786	NM_001009880	23313	NP_001009880	hypothetical protein LOC23313 isoform b
C2orf24	HCP	chr2	-	219749946	219744862	NM_015680	27013	NP_056495	hypothetical protein LOC27013	0
C2orf29	HCP	chr2	+	101235776	101253210	NM_017546	55571	NP_060016	hypothetical protein LOC55571
C2orf44	ICP	chr2	-	24123800	24105709	NM_025203	80304	NP_079479	hypothetical protein LOC80304 isoform 1
C2orf65	HCP	chr2	-	74728672	74638517	NM_138804	130951	NP_620159	hypothetical protein LOC130951	0
C2orf7	HCP	chr2	-	73313864	73308641	NM_032319	84279	NP_115695	chromosome 2 open reading frame 7 precursor	0
C3orf34	HCP	chr3	-	197923520	197917544	NM_032898	84984	NP_116287	hypothetical protein LOC84984
C3orf39	HCP	chr3	-	43122569	43095732	NM_032806	84892	NP_116195	glycosyltransferase precursor	0
C3orf52	HCP	chr3	+	113287871	113319734	NM_024616	79669	NP_078892	TPA-induced transmembrane protein	0
C3orf64	HCP	chr3	-	69145464	69107057	NM_173654	285203	NP_775925	AER61 glycosyltransferase	0
C4orf14	HCP	chr4	-	57538583	57524272	NM_032313	84273	NP_115689	hypothetical protein LOC84273	0
C4orf42	ICP	chr4	+	1234176	1236616	NM_052861	92070	NP_443093	hypothetical protein LOC92070	0
C4orf44	ICP	chr4	+	3220564	3235638	NM_001012982	345222	NP_001013000	hypothetical protein LOC345222 isoform b
C4orf46	HCP	chr4	-	159812652	159807280	NM_001008393	201725	NP_001008394	hypothetical protein LOC201725	0
C5orf25	HCP	chr5	+	175597975	175705594	NM_198567	375484	NP_940969	hypothetical protein LOC375484
C5orf38	HCP	chr5	+	2805261	2808511	NM_178569	153571	NP_848664	hypothetical protein LOC153571 precursor	0
C6orf124	HCP	chr6	-	167970325	167967418	NR_027906	653483			0
C6orf15	LCP	chr6	-	31188311	31186978	NM_014070	29113	NP_054789	STG protein precursor	0
C6orf168	HCP	chr6	-	99904252	99827513	NM_032511	84553	NP_115900	hypothetical protein LOC84553	0
C6orf182	HCP	chr6	+	109523048	109591808	NM_001083535	285753	NP_001077004	hypothetical protein LOC285753
C6orf217	HCP	chr6	+	135860631	136053668	NR_026805	100131814			0
C7orf20	HCP	chr7	+	882716	902597	NM_015949	51608	NP_057033	conserved edge expressed protein
C7orf28A	HCP	chr7	+	5904866	5932129	NM_015622	51622	NP_056437	hypothetical protein LOC51622
C7orf28B	HCP	chr7	-	6832386	6805096	NM_198097	221960	NP_932765	hypothetical protein LOC221960	0
C7orf64	HCP	chr7	+	91996022	92004759	NM_032120	84060	NP_115496	hypothetical protein LOC84060
C8G	HCP	chr9	+	138959518	138961247	NM_000606	733	NP_000597	complement component 8, gamma polypeptide	C8G is one of the three polypeptides that constitute C8, a component of the complement system. C8 participates in the formation of Membrane Attack Complex (MAC). Patients with deficiency in C8 are vulnerable to certain bacteria infection. [provided by R
C8orf30A	HCP	chr8	+	145264659	145267608	NM_016458	51236	NP_057542	brain protein 16	0
C8orf42	HCP	chr8	-	485331	431645	NM_175075	157695	NP_778250	hypothetical protein LOC157695	0
C8orf55	HCP	chr8	+	143805622	143815352	NM_016647	51337	NP_057731	mesenchymal stem cell protein DSCD75 precursor	0
C8orf56	ICP	chr8	-	104222746	104214367	NR_027071	157556			0
C8orf58	HCP	chr8	+	22513066	22517607	NM_001013842	541565	NP_001013864	hypothetical protein LOC541565
C8orf77	HCP	chr8	+	146199000	146202235	NR_026974	286103
C8orf84	HCP	chr8	-	74168061	74139333	NM_153225	157869	NP_694957	RPE-spondin precursor
C8orf85	ICP	chr8	+	118019644	118025418	NM_001025357	441376	NP_001020528	alanine and arginine-rich domain-containing	0
C9orf116	HCP	chr9	-	137531582	137526846	NM_001048265	138162	NP_001041730	hypothetical protein LOC138162 isoform 1
C9orf139	LCP	chr9	+	139041736	139051055	NM_207511	401563	NP_997394	hypothetical protein LOC401563	0
C9orf142	HCP	chr9	+	139006690	139008249	NM_183241	286257	NP_899064	hypothetical protein LOC286257	0
C9orf169	LCP	chr9	+	139239464	139240583	NM_199001	375791	NP_945352	hypothetical protein LOC375791
C9orf173	LCP	chr9	+	139265550	139267755	NM_001004353	441476	NP_001004353	hypothetical protein LOC441476	0
C9orf21	HCP	chr9	-	98457420	98443353	NM_153698	195827	NP_714542	hypothetical protein LOC195827
C9orf30	HCP	chr9	+	102229462	102253334	NM_080655	91283	NP_542386	hypothetical protein LOC91283	0
C9orf37	HCP	chr9	-	139633129	139629605	NM_032937	85026	NP_116326	chromosome 9 open reading frame 37	While this gene appears to be transcribed and translated to make a protein, no function has been assigned to the protein. [provided by RefSeq].
C9orf40	HCP	chr9	-	76757622	76751318	NM_017998	55071	NP_060468	hypothetical protein LOC55071
C9orf43	HCP	chr9	+	115212842	115231700	NM_152786	257169	NP_689999	hypothetical protein LOC257169	0
C9orf7	HCP	chr9	+	135314907	135325730	NM_001135775	11094	NP_001129247	hypothetical protein LOC11094 isoform b
C9orf85	HCP	chr9	+	73716242	73778191	NM_182505	138241	NP_872311	hypothetical protein LOC138241
C9orf86	HCP	chr9	+	138822201	138855460	NM_017995	55684	NP_060465	Rab-like GTP-binding protein 1 isoform 2	0
C9orf9	HCP	chr9	+	134744110	134755239	NM_018956	11092	NP_061829	Rsb-66 protein	0
C9orf96	HCP	chr9	+	135233104	135261041	NM_153710	169436	NP_714921	hypothetical protein LOC169436
C9orf98	ICP	chr9	-	134744019	134590785	NM_152572	158067	NP_689785	putative adenylate kinase-like protein C9orf98	0
CA2	HCP	chr8	+	86563382	86580973	NM_000067	760	NP_000058	carbonic anhydrase II	CA2 is one of several (at least 7) isozymes of carbonic anhydrase. Carbonic anhydrase catalyzes reversible hydration of carbon dioxide. Defects in this enzyme are associated with osteopetrosis and renal tubular acidosis. [provided by RefSeq]. Publicati
CA3	ICP	chr8	+	86538307	86548517	NM_005181	761	NP_005172	carbonic anhydrase III	Carbonic anhydrase III (CAIII) is a member of a multigene family (at least six separate genes are known) that encodes carbonic anhydrase isozymes. These carbonic anhydrases are a class of metalloenzymes that catalyze the reversible hydration of carbon dio
CA7	HCP	chr16	+	65436341	65445550	NM_001014435	766	NP_001014435	carbonic anhydrase VII isoform 2	Carbonic anhydrases are a large family of zinc metalloenzymes that catalyze the reversible hydration of carbon dioxide. They participate in a variety of biological processes, including respiration, calcification, acid-base balance, bone resorption, and th
CA7	ICP	chr16	+	65435782	65445550	NM_005182	766	NP_005173	carbonic anhydrase VII isoform 1	Carbonic anhydrases are a large family of zinc metalloenzymes that catalyze the reversible hydration of carbon dioxide. They participate in a variety of biological processes, including respiration, calcification, acid-base balance, bone resorption, and th
CABC1	HCP	chr1	+	225194560	225241869	NM_020247	56997	NP_064632	chaperone, ABC1 activity of bc1 complex like	This gene encodes a mitochondrial protein similar to yeast ABC1, which functions in an electron-transferring membrane protein complex in the respiratory chain. It is not related to the family of ABC transporter proteins. Expression of this gene is induced
CABLES2	HCP	chr20	-	60415734	60397080	NM_031215	81928	NP_112492	Cdk5 and Abl enzyme substrate 2
CABP7	HCP	chr22	+	28446343	28457818	NM_182527	164633	NP_872333	calcium binding protein 7
CACNA1D	HCP	chr3	+	53504070	53821532	NM_001128839	776	NP_001122311	calcium channel, voltage-dependent, L type,	0
CACNA1F	ICP	chrX	-	48976777	48948466	NM_005183	778	NP_005174	calcium channel, voltage-dependent, L type,	This gene encodes a member of the alpha-1 subunit family; a protein in the voltage-dependent calcium channel complex. Calcium channels mediate the influx of calcium ions into the cell upon membrane polarization and consist of a complex of alpha-1, alpha-2
CACNA1G	HCP	chr17	+	45993447	46059430	NM_198388	8913	NP_938202	voltage-dependent calcium channel alpha 1G	Voltage-activated calcium channels can be distinguished based on their voltage-dependence, deactivation, and single-channel conductance. See MIM 601011. Low-voltage-activated calcium channels are referred to as 'T' type because their currents are both tra
CACNA2D2	HCP	chr3	-	50515896	50375234	NM_006030	9254	NP_006021	calcium channel, voltage-dependent, alpha	This gene encodes a member of the alpha-2/delta subunit family, a protein in the voltage-dependent calcium channel complex. Calcium channels mediate the influx of calcium ions into the cell upon membrane polarization and consist of a complex of alpha-1, a
CACNB1	ICP	chr17	-	34607427	34583234	NM_000723	782	NP_000714	calcium channel, voltage-dependent, beta 1	The protein encoded by this gene belongs to the calcium channel beta subunit family. It plays an important role in the calcium channel by modulating G protein inhibition, increasing peak calcium current, controlling the alpha-1 subunit membrane targeting
CACNB2	HCP	chr10	+	18469747	18870694	NM_201572	783	NP_963866	calcium channel, voltage-dependent, beta 2	This gene encodes a subunit of a voltage-dependent calcium channel protein which is a member of the voltage-gated calcium channel superfamily. The gene product was originally identified as an antigen target in Lambert-Eaton myasthenic syndrome which is an
CACNB2	HCP	chr10	+	18469611	18870694	NM_201597	783	NP_963891	calcium channel, voltage-dependent, beta 2	This gene encodes a subunit of a voltage-dependent calcium channel protein which is a member of the voltage-gated calcium channel superfamily. The gene product was originally identified as an antigen target in Lambert-Eaton myasthenic syndrome which is an
CACNG4	HCP	chr17	+	62391474	62459980	NM_014405	27092	NP_055220	voltage-dependent calcium channel gamma-4	L-type calcium channels are composed of five subunits. The protein encoded by this gene represents one of these subunits, gamma, and is one of several gamma subunit proteins. It is an integral membrane protein that is thought to stabilize the calcium chan
CACYBP	ICP	chr1	+	173235193	173247786	NM_001007214	27101	NP_001007215	calcyclin binding protein isoform 2	The protein encoded by this gene is a calcyclin binding protein. It may be involved in calcium-dependent ubiquitination and subsequent proteosomal degradation of target proteins. It probably serves as a molecular bridge in ubiquitin E3 complexes and parti
CACYBP	HCP	chr1	+	173235514	173247786	NM_014412	27101	NP_055227	calcyclin binding protein isoform 1	The protein encoded by this gene is a calcyclin binding protein. It may be involved in calcium-dependent ubiquitination and subsequent proteosomal degradation of target proteins. It probably serves as a molecular bridge in ubiquitin E3 complexes and parti
CADM4	HCP	chr19	-	48835831	48818361	NM_145296	199731	NP_660339	cell adhesion molecule 4 precursor	0
CALHM3	LCP	chr10	-	105228987	105222550	NM_001129742	119395	NP_001123214	calcium homeostasis modulator 3
CALML3	LCP	chr10	+	5556923	5558225	NM_005185	810	NP_005176	calmodulin-like 3	0
CALML5	LCP	chr10	-	5531533	5530657	NM_017422	51806	NP_059118	calmodulin-like 5	This gene encodes a novel calcium binding protein expressed in the epidermis and related to the calmodulin family of calcium binding proteins. Functional studies with recombinant protein demonstrate it does bind calcium and undergoes a conformational chan
CALN1	HCP	chr7	-	71440144	70882411	NM_001017440	83698	NP_001017440	calneuron 1 isoform 2	This gene encodes a protein with high similarity to the calcium-binding proteins of the calmodulin family. The encoded protein contains two EF-hand domains and potential calcium-binding sites. Alternative splicing results in multiple transcript variants.
CAMK1D	HCP	chr10	+	12431588	12911739	NM_153498	57118	NP_705718	calcium/calmodulin-dependent protein kinase ID	This gene encodes a member of the Ca2+/calmodulin-dependent protein kinase 1 subfamily of serine/threonine kinases. The encoded protein may be involved in the regulation of granulocyte function through the chemokine signal transduction pathway. Alternativ
CAMK4	HCP	chr5	+	110587980	110848647	NM_001744	814	NP_001735	calcium/calmodulin-dependent protein kinase IV	The product of this gene belongs to the serine/threonine protein kinase family, and to the Ca(2+)/calmodulin-dependent protein kinase subfamily. This enzyme is a multifunctional serine/threonine protein kinase with limited tissue distribution, that has be
CAMKK1	HCP	chr17	-	3743086	3710365	NM_032294	84254	NP_115670	calcium/calmodulin-dependent protein kinase 1	The product of this gene belongs to the Serine/Threonine protein kinase family, and to the Ca(2+)/calmodulin-dependent protein kinase subfamily. This protein plays a role in the calcium/calmodulin-dependent (CaM) kinase cascade. Three transcript variants
CAMKK2	HCP	chr12	-	120218939	120159879	NM_172226	10645	NP_757380	calcium/calmodulin-dependent protein kinase	The product of this gene belongs to the Serine/Threonine protein kinase family, and to the Ca(2+)/calmodulin-dependent protein kinase subfamily. This protein plays a role in the calcium/calmodulin-dependent (CaM) kinase cascade by phosphorylating the down
CAMSAP1L1	HCP	chr1	+	198975308	199096454	NM_203459	23271	NP_982284	calmodulin regulated spectrin-associated protein
CAMTA1	HCP	chr1	+	6767970	7752351	NM_015215	23261	NP_056030	calmodulin-binding transcription activator 1	0
CANT1	HCP	chr17	-	74517494	74499392	NM_138793	124583	NP_620148	calcium activated nucleotidase 1
CANX	HCP	chr5	+	179058535	179091245	NM_001746	821	NP_001737	calnexin precursor	This gene encodes a member of the calnexin family of molecular chaperones. The encoded protein is a calcium-binding, endoplasmic reticulum (ER)-associated protein that interacts transiently with newly synthesized N-linked glycoproteins, facilitating prote
CAPN1	HCP	chr11	+	64705918	64736052	NM_005186	823	NP_005177	calpain 1, large subunit	The calpains, calcium-activated neutral proteases, are nonlysosomal, intracellular cysteine proteases. The mammalian calpains include ubiquitous, stomach-specific, and muscle-specific proteins. The ubiquitous enzymes consist of heterodimers with distinct
CAPN10	HCP	chr2	+	241174817	241187193	NM_021251	11132	NP_067074	calpain 10 isoform h	Calpains are ubiquitous, well-conserved family of calcium-dependent, cysteine proteases. The calpain proteins are heterodimers consisting of an invariant small subunit and variable large subunits. The large catalytic subunit has four domains: domain I, th
CAPN10	HCP	chr2	+	241174824	241205795	NM_023089	11132	NP_075577	calpain 10 isoform g	Calpains are ubiquitous, well-conserved family of calcium-dependent, cysteine proteases. The calpain proteins are heterodimers consisting of an invariant small subunit and variable large subunits. The large catalytic subunit has four domains: domain I, th
CAPN12	LCP	chr19	-	43926954	43912671	NM_144691	147968	NP_653292	calpain 12	Calpains are a family of cytosolic calcium-activated cysteine proteases involved in a variety of cellular processes including apoptosis, cell division, modulation of integrin-cytoskeletal interactions, and synaptic plasticity (Dear et al., 2000 [PubMed 10
CAPN5	HCP	chr11	+	76455639	76514846	NM_004055	726	NP_004046	calpain 5	Calpains are calcium-dependent cysteine proteases involved in signal transduction in a variety of cellular processes. A functional calpain protein consists of an invariant small subunit and 1 of a family of large subunits. CAPN5 is one of the large subuni
CAPN7	HCP	chr3	+	15222736	15269427	NM_014296	23473	NP_055111	calpain 7	Calpains are ubiquitous, well-conserved family of calcium-dependent, cysteine proteases. The calpain proteins are heterodimers consisting of an invariant small subunit and variable large subunits. The large subunit possesses a cysteine protease domain, an
CAPRIN2	HCP	chr12	-	30798715	30753752	NM_023925	65981	NP_076414	C1q domain containing 1 isoform 2	0
CARD10	HCP	chr22	-	36245156	36216345	NM_014550	29775	NP_055365	caspase recruitment domain protein 10	The caspase recruitment domain (CARD) is a protein module that consists of 6 or 7 antiparallel alpha helices. It participates in apoptosis signaling through highly specific protein-protein homophilic interactions. Like several other CARD proteins, CARD10
CARKD	HCP	chr13	+	110066008	110090343	NM_018210	55739	NP_060680	carbohydrate kinase domain containing	0
CARM1	HCP	chr19	+	10843252	10894448	NM_199141	10498	NP_954592	coactivator-associated arginine	Protein arginine N-methyltransferases, such as CARM1, catalyze the transfer of a methyl group from S-adenosyl-L-methionine to the side chain nitrogens of arginine residues within proteins to form methylated arginine derivatives and S-adenosyl-L-homocystei
CARS2	HCP	chr13	-	110156481	110091757	NM_024537	79587	NP_078813	cysteinyl-tRNA synthetase 2, mitochondrial
CASC3	ICP	chr17	+	35550032	35581957	NM_007359	22794	NP_031385	metastatic lymph node 51	The product of this gene is a core component of the exon junction complex (EJC), a protein complex that is deposited on spliced mRNAs at exon-exon junctions and functions in nonsense-mediated mRNA decay (NMD). The encoded protein binds RNA and interacts w
CASP9	HCP	chr1	-	15723377	15691381	NM_032996	842	NP_127463	caspase 9 isoform beta preproprotein	This gene encodes a member of the cysteine-aspartic acid protease (caspase) family. Sequential activation of caspases plays a central role in the execution-phase of cell apoptosis. Caspases exist as inactive proenzymes which undergo proteolytic processing
CATSPER2	HCP	chr15	-	41728331	41710063	NM_172095	117155	NP_742093	sperm-associated cation channel 2 isoform 2	Calcium ions play a primary role in the regulation of sperm motility. This gene belongs to a family of putative cation channels that are specific to spermatozoa and localize to the flagellum. The protein family features a single repeat with six membrane-s
CATSPER2P1	HCP	chr15	-	41825788	41815433	NR_002318	440278			Catsper genes belong to a family of putative cation channels that are specific to spermatozoa and localize to the flagellum. This gene is part of a tandem repeat on chromosome 15q15; this copy of the gene is thought to be a pseudogene. [provided by RefSeq
CBFA2T2	HCP	chr20	+	31541588	31701498	NM_001032999	9139	NP_001028171	core-binding factor, runt domain, alpha subunit	In acute myeloid leukemia, especially in the M2 subtype, the t(8;21)(q22;q22) translocation is one of the most frequent karyotypic abnormalities. The translocation produces a chimeric gene made up of the 5'-region of the RUNX1 (AML1) gene fused to the 3'-
CBFA2T3	HCP	chr16	-	87535109	87468767	NM_175931	863	NP_787127	myeloid translocation gene on chromosome 16	The t(16;21)(q24;q22) translocation is a rare but recurrent chromosomal abnormality associated with therapy-related myeloid malignancies. The translocation produces a chimeric gene made up of the 5'-region of the AML1 gene fused to the 3'-region of this g
CBS	HCP	chr21	-	43369109	43346371	NM_000071	875	NP_000062	cystathionine-beta-synthase	The protein encoded by this gene acts as a homotetramer to catalyze the conversion of homocysteine to cystathionine, the first step in the transsulfuration pathway. The encoded protein is allosterically activated by adenosyl-methionine and uses pyridoxal
CBX2	HCP	chr17	+	75366587	75375974	NM_005189	84733	NP_005180	chromobox homolog 2 isoform 1	'Polycomb' genes in Drosophila maintain the repressed state of homeotic and other developmentally regulated genes (Wedeen et al., 1986 [PubMed 3081265]; Kuziora and McGinnis, 1988 [PubMed 2903050]) by mediating changes in higher-order chromatin structure
CBX4	HCP	chr17	-	75427808	75421549	NM_003655	8535	NP_003646	chromobox homolog 4
CBX7	HCP	chr22	-	37878484	37856724	NM_175709	23492	NP_783640	chromobox homolog 7	0
CBX8	HCP	chr17	-	75385485	75382770	NM_020649	57332	NP_065700	chromobox homolog 8	0
CC2D1A	HCP	chr19	+	13877955	13902693	NM_017721	54862	NP_060191	coiled-coil and C2 domain containing 1A	This gene encodes a transcriptional repressor that binds to a conserved 14-bp 5'-repressor element and regulates expression of the 5-hydroxytryptamine (serotonin) receptor 1A gene in neuronal cells. The DNA binding and transcriptional repressor activities
CCDC105	ICP	chr19	+	14982538	14995083	NM_173482	126402	NP_775753	coiled-coil domain containing 105	0
CCDC110	HCP	chr4	-	186629907	186603329	NM_001145411	256309	NP_001138883	coiled-coil domain containing 110 isoform b
CCDC112	HCP	chr5	-	114660357	114630783	NM_001040440	153733	NP_001035530	coiled-coil domain containing 112 isoform 1
CCDC112	HCP	chr5	-	114659886	114630783	NM_152549	153733	NP_689762	coiled-coil domain containing 112 isoform 2
CCDC122	HCP	chr13	-	43351826	43308488	NM_144974	160857	NP_659411	coiled-coil domain containing 122
CCDC127	HCP	chr5	-	271297	257874	NM_145265	133957	NP_660308	coiled-coil domain containing 127	0
CCDC136	ICP	chr7	+	128219334	128249419	NM_022742	64753	NP_073579	coiled-coil domain containing 136	0
CCDC148	HCP	chr2	-	159021460	158736723	NM_138803	130940	NP_620158	coiled-coil domain containing 148	0
CCDC18	HCP	chr1	+	93418507	93516856	NM_206886	343099	NP_996769	sarcoma antigen NY-SAR-41	0
CCDC22	ICP	chrX	+	48978884	48994341	NM_014008	28952	NP_054727	coiled-coil domain containing 22	0
CCDC3	HCP	chr10	-	13083710	12978630	NM_031455	83643	NP_113643	coiled-coil domain containing 3 precursor
CCDC6	ICP	chr10	-	61336824	61218526	NM_005436	8030	NP_005427	coiled-coil domain containing 6	0
CCDC64	HCP	chr12	+	118912030	119016682	NM_207311	92558	NP_997194	coiled-coil domain containing 64	0
CCDC78	HCP	chr16	-	716474	712583	NM_001031737	124093	NP_001026907	coiled-coil domain containing 78	0
CCDC79	HCP	chr16	-	65393024	65346380	NM_001136505	283847	NP_001129977	coiled-coil domain containing 79	0
CCDC84	HCP	chr11	+	118374061	118391665	NM_198489	338657	NP_940891	coiled-coil domain containing 84	0
CCDC86	HCP	chr11	+	60366004	60375137	NM_024098	79080	NP_077003	coiled-coil domain containing 86	0
CCDC96	HCP	chr4	-	7095629	7093477	NM_153376	257236	NP_699207	coiled-coil domain containing 96
CCM2	HCP	chr7	+	45006311	45082593	NM_001167935	83605	NP_001161407	cerebral cavernous malformation 2 isoform 4	This gene encodes a scaffold protein that functions in the stress-activated p38 Mitogen-activated protein kinase (MAPK) signaling cascade. The protein interacts with SMAD specific E3 ubiquitin protein ligase 1 (also known as SMURF1) via a phosphotyrosine
CCND1	HCP	chr11	+	69165053	69178423	NM_053056	595	NP_444284	cyclin D1	The protein encoded by this gene belongs to the highly conserved cyclin family, whose members are characterized by a dramatic periodicity in protein abundance throughout the cell cycle. Cyclins function as regulators of CDK kinases. Different cyclins exhi
CCNE1	HCP	chr19	+	34994740	35007059	NM_001238	898	NP_001229	cyclin E1 isoform 1	The protein encoded by this gene belongs to the highly conserved cyclin family, whose members are characterized by a dramatic periodicity in protein abundance through the cell cycle. Cyclins function as regulators of CDK kinases. Different cyclins exhibit
CCNE1	HCP	chr19	+	34995400	35007059	NM_057182	898	NP_476530	cyclin E1 isoform 2	The protein encoded by this gene belongs to the highly conserved cyclin family, whose members are characterized by a dramatic periodicity in protein abundance through the cell cycle. Cyclins function as regulators of CDK kinases. Different cyclins exhibit
CCNK	HCP	chr14	+	99017491	99047605	NM_001099402	8812	NP_001092872	cyclin K isoform 1	The protein encoded by this gene is a member of the transcription cyclin family. These cyclins may regulate transcription through their association with and activation of cyclin-dependent kinases (CDK) that phosphorylate the C-terminal domain (CTD) of the
CCNYL1	HCP	chr2	+	208284508	208329139	NM_001142300	151195	NP_001135772	cyclin Y-like 1 isoform 1
CCRN4L	HCP	chr4	+	140156392	140186543	NM_012118	25819	NP_036250	CCR4 carbon catabolite repression 4-like	The protein encoded by this gene is highly similar to Nocturnin, a gene identified as a circadian clock regulated gene in Xenopus laevis. This protein and Nocturnin protein share similarity with the C-terminal domain of a yeast transcription factor, carbo
CCT6A	HCP	chr7	+	56086871	56099176	NM_001009186	908	NP_001009186	chaperonin containing TCP1, subunit 6A isoform	This gene encodes a molecular chaperone that is member of the chaperonin containing TCP1 complex (CCT), also known as the TCP1 ring complex (TRiC). This complex consists of two identical stacked rings, each containing eight different proteins. Unfolded po
CCT7	HCP	chr2	+	73314871	73333657	NM_001009570	10574	NP_001009570	chaperonin containing TCP1, subunit 7 isoform b	This gene encodes a molecular chaperone that is a member of the chaperonin containing TCP1 complex (CCT), also known as the TCP1 ring complex (TRiC). This complex consists of two identical stacked rings, each containing eight different proteins. Unfolded
CD151	HCP	chr11	+	822951	828835	NM_139030	977	NP_620599	CD151 antigen	The protein encoded by this gene is a member of the transmembrane 4 superfamily, also known as the tetraspanin family. Most of these members are cell-surface proteins that are characterized by the presence of four hydrophobic domains. The proteins mediate
CD200	ICP	chr3	+	113534605	113564348	NM_005944	4345	NP_005935	CD200 antigen isoform a precursor	The protein encoded by this gene is a type-1 membrane glycoprotein, which contains two immunoglobulin domains, and thus belongs to the immunoglobulin superfamily. Studies of the related genes in mouse and rat suggest that this gene may regulate myeloid ce
CD24	HCP	chrY	-	19614093	19611913	NM_013230	100133941	NP_037362	CD24 antigen precursor	This gene encodes a sialoglycoprotein that is expressed on mature granulocytes and in many B cells. The encoded protein is anchored via a glycosyl phosphatidylinositol (GPI) link to the cell surface. [provided by RefSeq]. Publication Note: This RefSeq r
CD276	ICP	chr15	+	71763674	71793912	NM_025240	80381	NP_079516	CD276 antigen isoform b	Costimulatory B7 molecules (e.g., B7-1, or CD80; MIM 112203) signal through CD28 (MIM 186760) family molecules such as CD28, CTLA4 (MIM 123890), and ICOS (MIM 604558).[supplied by OMIM].
CD300C	LCP	chr17	-	70053877	70048841	NM_006678	10871	NP_006669	CD300C antigen precursor	The CMRF35 antigen, which was identified by reactivity with a monoclonal antibody, is present on monocytes, neutrophils, and some T and B lymphocytes (Jackson et al., 1992 [PubMed 1349532]).[supplied by OMIM]. Sequence Note: removed 2 bases from the 3' e
CD46	HCP	chr1	+	205992024	206035481	NM_172350	4179	NP_758860	CD46 antigen, complement regulatory protein	The protein encoded by this gene is a type I membrane protein and is a regulatory part of the complement system. The encoded protein has cofactor activity for inactivation of complement components C3b and C4b by serum factor I, which protects the host cel
CD47	HCP	chr3	-	109292625	109244630	NM_198793	961	NP_942088	CD47 antigen isoform 2 precursor	This gene encodes a membrane protein, which is involved in the increase in intracellular calcium concentration that occurs upon cell adhesion to extracellular matrix. The encoded protein is also a receptor for the C-terminal cell binding domain of thrombo
CD55	HCP	chr1	+	205561439	205600934	NM_001114752	1604	NP_001108224	decay accelerating factor for complement isoform	This gene encodes a protein involved in the regulation of the complement cascade. The encoded glycoprotein is also known as the decay-accelerating factor (DAF); binding of DAF to complement proteins accelerates their decay, disrupting the cascade and prev
CD7	LCP	chr17	-	77868769	77866034	NM_006137	924	NP_006128	CD7 antigen precursor	This gene encodes a transmembrane protein which is a member of the immunoglobulin superfamily. This protein is found on thymocytes and mature T cells. It plays an essential role in T-cell interactions and also in T-cell/B-cell interaction during early lym
CD81	HCP	chr11	+	2355122	2375225	NM_004356	975	NP_004347	CD81 antigen	The protein encoded by this gene is a member of the transmembrane 4 superfamily, also known as the tetraspanin family. Most of these members are cell-surface proteins that are characterized by the presence of four hydrophobic domains. The proteins mediate
CDC25A	HCP	chr3	-	48204805	48173671	NM_201567	993	NP_963861	cell division cycle 25A isoform b	CDC25A is a member of the CDC25 family of phosphatases. CDC25A is required for progression from G1 to the S phase of the cell cycle. It activates the cyclin-dependent kinase CDC2 by removing two phosphate groups. CDC25A is specifically degraded in respons
CDC2L5	HCP	chr7	+	39956483	40101672	NM_031267	8621	NP_112557	cell division cycle 2-like 5 isoform 2	The protein encoded by this gene is a member of the cyclin-dependent serine/threonine protein kinase family. Members of this family are well known for their essential roles as master switches in cell cycle control. Some of the cell cycle control kinases a
CDC34	HCP	chr19	+	482732	493087	NM_004359	997	NP_004350	ubiquitin-conjugating enzyme Cdc34	The protein encoded by this gene is a member of the ubiquitin-conjugating enzyme family. Ubiquitin-conjugating enzyme catalyzes the covalent attachment of ubiquitin to other proteins. This protein is a part of the large multiprotein complex, which is requ
CDC42BPB	HCP	chr14	-	102593495	102468468	NM_006035	9578	NP_006026	CDC42-binding protein kinase beta	This gene encodes a member of the serine/threonine protein kinase family. The encoded protein contains a Cdc42/Rac-binding p21 binding domain resembling that of PAK kinase. The kinase domain of this protein is most closely related to that of myotonic dyst
CDC42BPG	HCP	chr11	-	64368617	64348237	NM_017525	55561	NP_059995	CDC42 binding protein kinase gamma (DMPK-like)
CDCP1	HCP	chr3	-	45162918	45098772	NM_022842	64866	NP_073753	CUB domain-containing protein 1 isoform 1	The protein encoded by this gene is a transmembrane protein containing three extracellular CUB domains. This protein is found to be overexpressed in colon and lung cancers. Its expression level is correlated with the metastatic ability of carcinoma cells.
CDH15	HCP	chr16	+	87765663	87789401	NM_004933	1013	NP_004924	cadherin 15 preproprotein	This gene is a member of the cadherin superfamily of genes, encoding calcium-dependent intercellular adhesion glycoproteins. Cadherins consist of an extracellular domain containing 5 cadherin domains, a transmembrane region, and a conserved cytoplasmic do
CDH2	HCP	chr18	-	24011443	23784927	NM_001792	1000	NP_001783	cadherin 2, type 1 preproprotein	This gene is a classical cadherin from the cadherin superfamily. The encoded protein is a calcium dependent cell-cell adhesion glycoprotein comprised of five extracellular cadherin repeats, a transmembrane region and a highly conserved cytoplasmic tail. T
CDH23	HCP	chr10	+	72826709	73245710	NM_022124	64072	NP_071407	cadherin-like 23 isoform 1 precursor	This gene is a member of the cadherin superfamily, whose genes encode calcium dependent cell-cell adhesion glycoproteins. The encoded protein is a large, single-pass transmembrane protein composed of an extracellular domain containing 27 repeats that show
CDK5R2	ICP	chr2	+	219532641	219535121	NM_003936	8941	NP_003927	cyclin-dependent kinase 5, regulatory subunit 2	The protein encoded by this gene is a neuron-specific activator of CDK5 kinase. It associates with CDK5 to form an active kinase. This protein and neuron-specific CDK5 activator CDK5R1/p39NCK5A both share limited similarity to cyclins, and thus may define
CDKN1C	HCP	chr11	-	2863571	2861023	NM_000076	1028	NP_000067	cyclin-dependent kinase inhibitor 1C isoform a	The protein encoded by this gene is a tight-binding, strong inhibitor of several G1 cyclin/Cdk complexes and a negative regulator of cell proliferation. Mutations in this gene are implicated in sporadic cancers and Beckwith-Wiedemann syndorome, suggesting
CDKN2A	HCP	chr9	-	21984490	21957750	NM_058195	1029	NP_478102	cyclin-dependent kinase inhibitor 2A isoform 4	This gene generates several transcript variants which differ in their first exons. At least three alternatively spliced variants encoding distinct proteins have been reported, two of which encode structurally related isoforms known to function as inhibito
CDKN2AIP	HCP	chr4	+	184602782	184606043	NM_017632	55602	NP_060102	CDKN2A interacting protein	0
CDKN2AIPNL	HCP	chr5	-	133775497	133765656	NM_080656	91368	NP_542387	CDKN2A interacting protein N-terminal like
CDKN2BAS	HCP	chr9	+	21984789	22111091	NR_003529	100048912			0
CDKN2D	HCP	chr19	-	10540631	10538137	NM_001800	1032	NP_001791	cyclin-dependent kinase inhibitor 2D	The protein encoded by this gene is a member of the INK4 family of cyclin-dependent kinase inhibitors. This protein has been shown to form a stable complex with CDK4 or CDK6, and prevent the activation of the CDK kinases, thus function as a cell growth re
CDKN2D	HCP	chr19	-	10540655	10538137	NM_079421	1032	NP_524145	cyclin-dependent kinase inhibitor 2D	The protein encoded by this gene is a member of the INK4 family of cyclin-dependent kinase inhibitors. This protein has been shown to form a stable complex with CDK4 or CDK6, and prevent the activation of the CDK kinases, thus function as a cell growth re
CDX1	HCP	chr5	+	149526536	149544314	NM_001804	1044	NP_001795	caudal type homeobox 1	This gene is a member of the caudal-related homeobox transcription factor gene family. The encoded DNA-binding protein regulates intestine-specific gene expression and enterocyte differentiation. It has been shown to induce expression of the intestinal al
CDYL	HCP	chr6	+	4721678	4900776	NM_004824	9425	NP_004815	chromodomain protein, Y chromosome-like isoform	Chromodomain Y is a primate-specific Y-chromosomal gene family expressed exclusively in the testis and implicated in infertility. Although the Y-linked genes are testis-specific, this autosomal gene is ubiquitously expressed. The Y-linked genes arose by r
CEBPA	HCP	chr19	-	38485270	38482681	NM_004364	1050	NP_004355	CCAAT/enhancer binding protein alpha	The protein encoded by this intronless gene is a bZIP transcription factor which can bind as a homodimer to certain promoters and enhancers. It can also form heterodimers with the related proteins CEBP-beta and CEBP-gamma. The encoded protein has been sho
CEBPD	HCP	chr8	-	48813279	48812028	NM_005195	1052	NP_005186	CCAAT/enhancer binding protein delta	The protein encoded by this intronless gene is a bZIP transcription factor which can bind as a homodimer to certain DNA regulatory regions. It can also form heterodimers with the related protein CEBP-alpha. The encoded protein is important in the regulati
CECR4	HCP	chr22	+	16020278	16026334	NR_024483	100130717			0
CECR5	HCP	chr22	-	16020169	15998409	NM_033070	27440	NP_149061	cat eye syndrome chromosome region, candidate 5
CECR6	HCP	chr22	-	15982257	15977188	NM_001163079	27439	NP_001156551	cat eye syndrome chromosome region, candidate 6
CECR6	HCP	chr22	-	15982213	15977188	NM_031890	27439	NP_114096	cat eye syndrome chromosome region, candidate 6
CELSR1	HCP	chr22	-	45311731	45135394	NM_014246	9620	NP_055061	cadherin EGF LAG seven-pass G-type receptor 1	The protein encoded by this gene is a member of the flamingo subfamily, part of the cadherin superfamily. The flamingo subfamily consists of nonclassic-type cadherins; a subpopulation that does not interact with catenins. The flamingo cadherins are locate
CELSR3	HCP	chr3	-	48675352	48648899	NM_001407	1951	NP_001398	cadherin EGF LAG seven-pass G-type receptor 3	The protein encoded by this gene is a member of the flamingo subfamily, part of the cadherin superfamily. The flamingo subfamily consists of nonclassic-type cadherins; a subpopulation that does not interact with catenins. The flamingo cadherins are locate
CENPBD1	HCP	chr16	-	88566443	88563701	NM_145039	92806	NP_659476	CENPB DNA-binding domains containing 1
CENPT	ICP	chr16	-	66438862	66419560	NM_025082	80152	NP_079358	centromere protein T	The centromere is a specialized chromatin domain, present throughout the cell cycle, that acts as a platform on which the transient assembly of the kinetochore occurs during mitosis. All active centromeres are characterized by the presence of long arrays
CEP55	HCP	chr10	+	95246358	95278839	NM_001127182	55165	NP_001120654	centrosomal protein 55kDa	0
CEP55	HCP	chr10	+	95246378	95278839	NM_018131	55165	NP_060601	centrosomal protein 55kDa	0
CEP72	HCP	chr5	+	665404	706666	NM_018140	55722	NP_060610	centrosomal protein 72 kDa	The product of this gene is a member of the leucine-rich-repeat (LRR) superfamily of proteins. The protein is localized to the centrosome, a non-membraneous organelle that functions as the major microtubule-organizing center in animal cells. [provided by
CERCAM	HCP	chr9	+	130222579	130239451	NM_016174	51148	NP_057258	cerebral endothelial cell adhesion molecule 1
CERKL	ICP	chr2	-	182230079	182109647	NM_001030312	375298	NP_001025483	ceramide kinase-like isoform c	Ceramide kinases convert the sphingolipid metabolite ceramide into ceramide-1-phosphate, both key mediators of cellular apoptosis and survival. Ceramide metabolism plays an essential role in the viability of neuronal cells, the membranes of which are part
CGB5	ICP	chr19	+	54238913	54240380	NM_033043	93659	NP_149032	chorionic gonadotropin, beta polypeptide 5	This gene is a member of the glycoprotein hormone beta chain family and encodes the beta 5 subunit of chorionic gonadotropin (CG). Glycoprotein hormones are heterodimers consisting of a common alpha subunit and an unique beta subunit which confers biologi
CGGBP1	HCP	chr3	-	88190836	88183789	NM_003663	8545	NP_003654	CGG triplet repeat binding protein 1	CGGBP1 influences expression of the FMR1 gene (MIM 309550), which is associated with the fragile X mental retardation syndrome (MIM 300624), by specifically interacting with the 5-prime (CGG)n-3-prime repeat in its 5-prime UTR.[supplied by OMIM].
CHAD	HCP	chr17	-	45901226	45896851	NM_001267	1101	NP_001258	chondroadherin precursor	Chondroadherin is a cartilage matrix protein thought to mediate adhesion of isolated chondrocytes. The protein contains 11 leucine-rich repeats flanked by cysteine-rich regions. The chondroadherin messenger RNA is present in chondrocytes at all ages. [pr
CHAT	LCP	chr10	+	50492088	50543156	NM_020549	1103	NP_065574	choline acetyltransferase isoform 2	This gene encodes an enzyme which catalyzes the biosynthesis of the neurotransmitter acetylcholine. This gene product is a characteristic feature of cholinergic neurons, and changes in these neurons may explain some of the symptoms of Alzheimer disease. M
CHAT	ICP	chr10	+	50491159	50543156	NM_020986	1103	NP_066266	choline acetyltransferase isoform 1	This gene encodes an enzyme which catalyzes the biosynthesis of the neurotransmitter acetylcholine. This gene product is a characteristic feature of cholinergic neurons, and changes in these neurons may explain some of the symptoms of Alzheimer disease. M
CHCHD10	ICP	chr22	-	22440141	22438020	NM_213720	400916	NP_998885	coiled-coil-helix-coiled-coil-helix domain	0
CHD1	ICP	chr5	-	98290138	98218807	NM_001270	1105	NP_001261	chromodomain helicase DNA binding protein 1	The CHD family of proteins is characterized by the presence of chromo (chromatin organization modifier) domains and SNF2-related helicase/ATPase domains. CHD genes alter gene expression possibly by modification of chromatin structure thus altering access
CHD5	HCP	chr1	-	6162770	6084439	NM_015557	26038	NP_056372	chromodomain helicase DNA binding protein 5	Changes in gene expression are associated with changes in chromatin structure, which can result from modification of histones by acetylation and methylation. In addition, SWI/SNF proteins can effect chromatin structure and gene expression by causing ATP-d
CHD7	HCP	chr8	+	61753892	61942021	NM_017780	55636	NP_060250	chromodomain helicase DNA binding protein 7	This gene encodes a protein that contains several helicase family domains. Mutations in this gene have been found in some patients with the CHARGE syndrome. [provided by RefSeq]. Publication Note: This RefSeq record includes a subset of the publications
CHDH	HCP	chr3	-	53855459	53825427	NM_018397	55349	NP_060867	choline dehydrogenase precursor	0
CHGA	HCP	chr14	+	92459197	92471393	NM_001275	1113	NP_001266	chromogranin A precursor	The protein encoded by this gene is a member of the chromogranin/secretogranin family of neuroendocrine secretory proteins. It is found in secretory vesicles of neurons and endocrine cells. This gene product is a precursor to three biologically active pep
CHID1	HCP	chr11	-	900874	857859	NM_001142677	66005	NP_001136149	chitinase domain containing 1 isoform c
CHKA	HCP	chr11	-	67645434	67576901	NM_212469	1119	NP_997634	choline kinase alpha isoform b	The major pathway for the biosynthesis of phosphatidylcholine occurs via the CDP-choline pathway. The protein encoded by this gene is the initial enzyme in the sequence and may play a regulatory role. The encoded protein also catalyzes the phosphorylation
CHMP4B	HCP	chr20	+	31862770	31905834	NM_176812	128866	NP_789782	charged multivesicular body protein 4b	This gene encodes a member of the chromatin-modifying protein/charged multivesicular body protein (CHMP) protein family. The protein is part of the endosomal sorting complex required for transport (ESCRT) complex III (ESCRT-III), which functions in the so
CHODL	ICP	chr21	+	18539020	18561558	NM_024944	140578	NP_079220	chondrolectin precursor	This gene encodes a type I membrane protein with a carbohydrate recognition domain characteristic of C-type lectins in its extracellular portion. In other proteins, this domain is involved in endocytosis of glycoproteins and exogenous sugar-bearing pathog
CHPF2	HCP	chr7	+	150560517	150566838	NM_019015	54480	NP_061888	chondroitin polymerizing factor 2	0
CHPT1	HCP	chr12	+	100615547	100646977	NM_020244	56994	NP_064629	choline phosphotransferase 1	0
CHRM1	LCP	chr11	-	62445588	62432726	NM_000738	1128	NP_000729	cholinergic receptor, muscarinic 1	The muscarinic cholinergic receptors belong to a larger family of G protein-coupled receptors. The functional diversity of these receptors is defined by the binding of acetylcholine and includes cellular responses such as adenylate cyclase inhibition, pho
CHRM4	LCP	chr11	-	46364683	46363215	NM_000741	1132	NP_000732	cholinergic receptor, muscarinic 4	The muscarinic cholinergic receptors belong to a larger family of G protein-coupled receptors. The functional diversity of these receptors is defined by the binding of acetylcholine and includes cellular responses such as adenylate cyclase inhibition, pho
CHRNA7	HCP	chr15	+	30110017	30248527	NM_000746	1139	NP_000737	cholinergic receptor, nicotinic, alpha 7	The nicotinic acetylcholine receptors (nAChRs) are members of a superfamily of ligand-gated ion channels that mediate fast signal transmission at synapses. The nAChRs are thought to be hetero-pentamers composed of homologous subunits. The proposed structu
CHRNB2	ICP	chr1	+	152806880	152818977	NM_000748	1141	NP_000739	neuronal nicotinic acetylcholine receptor beta 2	Neuronal acetylcholine receptors are homo- or heteropentameric complexes composed of homologous alpha and beta subunits. They belong to a superfamily of ligand-gated ion channels which allow the flow of sodium and potassium across the plasma membrane in r
CHST1	HCP	chr11	-	45643748	45627002	NM_003654	8534	NP_003645	carbohydrate (keratan sulfate Gal-6)
CHST10	HCP	chr2	-	100400523	100374753	NM_004854	9486	NP_004845	HNK-1 sulfotransferase	Cell surface carbohydrates modulate a variety of cellular functions and are typically synthesized in a stepwise manner. HNK1ST plays a role in the biosynthesis of HNK1 (see MIM 151290), a neuronally expressed carbohydrate that contains a sulfoglucuronyl r
CHST13	HCP	chr3	+	127725865	127744824	NM_152889	166012	NP_690849	carbohydrate sulfotransferase 13	C4ST3 transfers sulfate to the C-4 hydroxyl of beta-1,4-linked GalNAc flanked by GlcUA residues in chondroitin (Kang et al., 2002 [PubMed 12080076]).[supplied by OMIM].
CHST14	HCP	chr15	+	38550504	38552646	NM_130468	113189	NP_569735	dermatan 4 sulfotransferase 1	D4ST1 catalyzes the 4-O-sulfation of N-acetylgalactosamine (GalNAc) residues in dermatan sulfate, a stereoisomeric form of chondroitin sulfate that contains varying proportions of iduronic acid in place of glucuronic acid (Mikami et al., 2003 [PubMed 1284
CHSY1	HCP	chr15	-	99609660	99533451	NM_014918	22856	NP_055733	chondroitin sulfate synthase 1	CHSY1 synthesizes chondroitin sulfate, a glycosaminoglycan expressed on the surface of most cells and in extracellular matrices. Glycosaminoglycan chains are covalently linked to a wide range of core protein families and regulate many biologic processes,
CHSY3	HCP	chr5	+	129268421	129550226	NM_175856	337876	NP_787052	chondroitin sulfate synthase 3	CSS3 is a glycosyltransferase that has both glucuronyltransferase and N-acetylgalactosaminyltransferase activities (Yada et al., 2003 [PubMed 12907687]).[supplied by OMIM].
CHTF18	HCP	chr16	+	778622	788075	NM_022092	63922	NP_071375	CTF18, chromosome transmission fidelity factor	0
CHTF8	HCP	chr16	-	67723985	67709413	NM_001039690	54921	NP_001034779	chromosome transmission fidelity factor 8	This gene encodes a short protein that forms part of the Ctf18 replication factor C (RFC) complex that occurs in both yeast and mammals. The heteroheptameric RFC complex plays a role in sister chromatid cohesion and may load the replication clamp PCNA (pr
CHTF8	HCP	chr16	-	67723558	67709413	NM_001040146	54921	NP_001035236	chromosome transmission fidelity factor 8	This gene encodes a short protein that forms part of the Ctf18 replication factor C (RFC) complex that occurs in both yeast and mammals. The heteroheptameric RFC complex plays a role in sister chromatid cohesion and may load the replication clamp PCNA (pr
CHUK	HCP	chr10	-	101979334	101938113	NM_001278	1147	NP_001269	conserved helix-loop-helix ubiquitous kinase	This gene encodes a member of the serine/threonine protein kinase family. The encoded protein, a component of a cytokine-activated protein complex that is an inhibitor of the essential transcription factor NF-kappa-B complex, phosphorylates sites that tri
CIDEB	HCP	chr14	-	23850416	23844232	NM_014430	27141	NP_055245	cell death-inducing DFFA-like effector b
CIRH1A	HCP	chr16	+	67723999	67760438	NM_032830	84916	NP_116219	cirhin	This gene encodes a WD40-repeat-containing protein that is localized to the nucleolus. Mutation of this gene causes North American Indian childhood cirrhosis, a severe intrahepatic cholestasis that results in transient neonatal jaundice, and progresses to
CISD2	HCP	chr4	+	104009575	104029348	NM_001008388	493856	NP_001008389	CDGSH iron sulfur domain 2	The protein encoded by this gene is a zinc finger protein that localizes to the endoplasmic reticulum. The encoded protein binds an iron/sulfur cluster and may be involved in calcium homeostasis. Defects in this gene are a cause of Wolfram syndrome 2 (WFS
CIT	HCP	chr12	-	118799475	118607980	NM_007174	11113	NP_009105	citron	0
CITED4	HCP	chr1	-	41100605	41099314	NM_133467	163732	NP_597724	Cbp/p300-interacting transactivator, with	CITED4 belongs to a family of transcriptional coactivators that bind several proteins, including CREB-binding protein (MIM 600140) and p300 (MIM 602700).[supplied by OMIM].
CKAP4	HCP	chr12	-	105165843	105155789	NM_006825	10970	NP_006816	cytoskeleton-associated protein 4
CKM	LCP	chr19	-	50517974	50501510	NM_001824	1158	NP_001815	muscle creatine kinase	The protein encoded by this gene is a cytoplasmic enzyme involved in energy homeostasis and is an important serum marker for myocardial infarction. The encoded protein reversibly catalyzes the transfer of phosphate between ATP and various phosphogens such
CLDN6	ICP	chr16	-	3008189	3004713	NM_021195	9074	NP_067018	claudin 6	0
CLIP1	HCP	chr12	-	121473069	121321933	NM_198240	6249	NP_937883	restin isoform b	0
CLK1	HCP	chr2	-	201437529	201425977	NM_001162407	1195	NP_001155879	CDC-like kinase 1 isoform 2	This gene encodes a member of the CDC2-like (or LAMMER) family of dual specificity protein kinases. In the nucleus, the encoded protein phosphorylates serine/arginine-rich proteins involved in pre-mRNA processing, releasing them into the nucleoplasm. The
CLK1	HCP	chr2	-	201437712	201425977	NM_004071	1195	NP_004062	CDC-like kinase 1 isoform 1	This gene encodes a member of the CDC2-like (or LAMMER) family of dual specificity protein kinases. In the nucleus, the encoded protein phosphorylates serine/arginine-rich proteins involved in pre-mRNA processing, releasing them into the nucleoplasm. The
CLK2	HCP	chr1	-	153509905	153499282	NM_003993	1196	NP_003984	CDC-like kinase 2	This gene encodes a member of the CLK family of dual specificity protein kinases. CLK family members have been shown to interact with, and phosphorylate, serine- and arginine-rich (SR) proteins of the spliceosomal complex, which is a part of the regulator
CLK3	LCP	chr15	+	72687765	72709595	NM_003992	1198	NP_003983	CDC-like kinase 3 isoform b	This gene encodes a protein belonging to the serine/threonine type protein kinase family. This protein is a nuclear dual-specificity kinase that regulates the intranuclear distribution of the serine/arginine-rich (SR) family of splicing factors. Two trans
CLN6	HCP	chr15	-	66309134	66286385	NM_017882	54982	NP_060352	CLN6 protein	This gene is one of eight which have been associated with neuronal ceroid lipofuscinoses (NCL). Also referred to as Batten disease, NCL comprises a class of autosomal recessive, neurodegenerative disorders affecting children. The genes responsible likely
CLPTM1L	HCP	chr5	-	1398002	1370999	NM_030782	81037	NP_110409	CLPTM1-like	0
CMIP	HCP	chr16	+	80036275	80302868	NM_198390	80790	NP_938204	c-Maf-inducing protein isoform C-mip
CMPK2	HCP	chr2	-	6923387	6905901	NM_207315	129607	NP_997198	UMP-CMP kinase 2 precursor	Mitochondrial UMP-CMP kinase (EC 2.7.2.14) is a component of the salvage pathway for nucleotide synthesis. Other enzymes of the salvage pathway include thymidine kinase-2 (TK2; MIM 188250), deoxynucleotidase-2 (NT5M; MIM 605292), deoxyguanosine kinase (DG
CNIH	HCP	chr14	-	53977898	53963396	NM_005776	10175	NP_005767	cornichon-like
CNIH4	HCP	chr1	+	222611217	222630318	NM_014184	29097	NP_054903	cornichon homolog 4	0
CNKSR2	HCP	chrX	+	21302900	21580700	NM_014927	22866	NP_055742	connector enhancer of kinase suppressor of Ras	0
CNN3	HCP	chr1	-	95165323	95135094	NM_001839	1266	NP_001830	calponin 3	This gene encodes a protein with a markedly acidic C terminus; the basic N-terminus is highly homologous to the N-terminus of a related gene, CNN1. Members of the CNN gene family all contain similar tandemly repeated motifs. This encoded protein is associ
CNNM1	ICP	chr10	+	101078845	101144077	NM_020348	26507	NP_065081	cyclin M1
CNNM3	HCP	chr2	+	96845717	96864848	NM_199078	26505	NP_951060	cyclin M3 isoform 2
CNOT6	HCP	chr5	+	179854022	179937959	NM_015455	57472	NP_056270	CCR4-NOT transcription complex, subunit 6	The protein encoded by this gene is a subunit of the CCR4-NOT core transcriptional regulation complex. The encoded protein has a 3'-5' RNase activity and prefers polyadenylated substates. [provided by RefSeq]. Publication Note: This RefSeq record includ
CNOT6L	HCP	chr4	-	78959568	78853564	NM_144571	246175	NP_653172	CCR4-NOT transcription complex, subunit 6-like
CNOT7	HCP	chr8	-	17148758	17131110	NM_013354	29883	NP_037486	CCR4-NOT transcription complex, subunit 7	The protein encoded by this gene binds to an anti-proliferative protein, B-cell translocation protein 1, which negatively regulates cell proliferation. Binding of the two proteins, which is driven by phosphorylation of the anti-proliferative protein, caus
CNP	HCP	chr17	+	37372284	37383280	NM_033133	1267	NP_149124	2',3'-cyclic nucleotide 3' phosphodiesterase
CNPY2	HCP	chr12	-	54996387	54990483	NM_014255	10330	NP_055070	canopy 2 homolog precursor	0
CNTFR	HCP	chr9	-	34579722	34541430	NM_001842	1271	NP_001833	ciliary neurotrophic factor receptor	This gene encodes a hematopoeitin/interferon-class receptor belonging to the cytokine superfamily of receptors. The encoded gene product represents the CNTF-specific alpha subunit of a heterotrimer forming the CNTF receptor complex, which also includes LI
COBRA1	HCP	chr9	+	139269579	139287821	NM_015456	25920	NP_056271	cofactor of BRCA1	NELFB is a subunit of negative elongation factor (NELF), which also includes NELFA (WHSC2; MIM 606026), either NELFC or NELFD (TH1L; MIM 605297), and NELFE (RDBP; MIM 154040). NELF acts with DRB sensitivity-inducing factor (DSIF), a heterodimer of SPT4 (S
COCH	HCP	chr14	+	30413491	30429573	NM_001135058	1690	NP_001128530	cochlin precursor	The protein encoded by this gene is highly conserved in human, mouse, and chicken, showing 94% and 79% amino acid identity of human to mouse and chicken sequences, respectively. Hybridization to this gene was detected in spindle-shaped cells located along
COG1	HCP	chr17	+	68700767	68716240	NM_018714	9382	NP_061184	component of oligomeric golgi complex 1	The protein encoded by this gene is one of eight proteins (Cog1-8) which form a Golgi-localized complex (COG) required for normal Golgi morphology and function. It is thought that this protein is required for steps in the normal medial and trans Golgi-ass
COL18A1	HCP	chr21	+	45649524	45758062	NM_130445	80781	NP_569712	alpha 1 type XVIII collagen isoform 2 precursor	This gene encodes the alpha chain of type XVIII collagen. This collagen is one of the multiplexins, extracellular matrix proteins that contain multiple triple-helix domains (collagenous domains) interrupted by non-collagenous domains. The proteolytically
COL20A1	LCP	chr20	+	61394982	61432729	NM_020882	57642	NP_065933	collagen, type XX, alpha 1
COL23A1	HCP	chr5	-	177950162	177597222	NM_173465	91522	NP_775736	collagen, type XXIII, alpha 1	COL23A1 is a member of the transmembrane collagens, a subfamily of the nonfibrillar collagens that contain a single pass hydrophobic transmembrane domain (Banyard et al., 2003 [PubMed 12644459]).[supplied by OMIM].
COL2A1	HCP	chr12	-	46684552	46653014	NM_033150	1280	NP_149162	collagen, type II, alpha 1 isoform 2 precursor	This gene encodes the alpha-1 chain of type II collagen, a fibrillar collagen found in cartilage and the vitreous humor of the eye. Mutations in this gene are associated with achondrogenesis, chondrodysplasia, early onset familial osteoarthritis, SED cong
COL4A3BP	HCP	chr5	-	74843562	74702683	NM_001130105	10087	NP_001123577	alpha 3 type IV collagen binding protein isoform	This gene encodes a kinase that specifically phosphorylates the N-terminal region of the non-collagenous domain of the alpha 3 chain of type IV collagen, known as the Goodpasture antigen. Goodpasture disease is the result of an autoimmune response directe
COL4A3BP	HCP	chr5	-	74843210	74702683	NM_031361	10087	NP_112729	alpha 3 type IV collagen binding protein isoform	This gene encodes a kinase that specifically phosphorylates the N-terminal region of the non-collagenous domain of the alpha 3 chain of type IV collagen, known as the Goodpasture antigen. Goodpasture disease is the result of an autoimmune response directe
COL5A1	HCP	chr9	+	136673472	136876509	NM_000093	1289	NP_000084	alpha 1 type V collagen preproprotein	This gene encodes an alpha chain for one of the low abundance fibrillar collagens. Fibrillar collagen molecules are trimers that can be composed of one or more types of alpha chains. Type V collagen is found in tissues containing type I collagen and appea
COL6A1	HCP	chr21	+	46226090	46249391	NM_001848	1291	NP_001839	collagen, type VI, alpha 1 precursor	The collagens are a superfamily of proteins that play a role in maintaining the integrity of various tissues. Collagens are extracellular matrix proteins and have a triple-helical domain as their common structural element. Collagen VI is a major structura
COL9A2	ICP	chr1	-	40555526	40538749	NM_001852	1298	NP_001843	alpha 2 type IX collagen precursor	This gene encodes one of the three alpha chains of type IX collagen, the major collagen component of hyaline cartilage. Type IX collagen, a heterotrimeric molecule, is usually found in tissues containing type II collagen, a fibrillar collagen. This chain
COL9A3	HCP	chr20	+	60918858	60942956	NM_001853	1299	NP_001844	alpha 3 type IX collagen precursor	This gene encodes one of the three alpha chains of type IX collagen, the major collagen component of hyaline cartilage. Type IX collagen, a heterotrimeric molecule, is usually found in tissues containing type II collagen, a fibrillar collagen. Mutations i
COMMD7	LCP	chr20	-	30795475	30754153	NM_053041	149951	NP_444269	COMM domain containing 7 isoform 1
COMT	HCP	chr22	+	18309262	18337496	NM_000754	1312	NP_000745	catechol-O-methyltransferase isoform MB-COMT	Catechol-O-methyltransferase catalyzes the transfer of a methyl group from S-adenosylmethionine to catecholamines, including the neurotransmitters dopamine, epinephrine, and norepinephrine. This O-methylation results in one of the major degradative pathwa
COMT	LCP	chr22	+	18330069	18337496	NM_007310	1312	NP_009294	catechol-O-methyltransferase isoform S-COMT	Catechol-O-methyltransferase catalyzes the transfer of a methyl group from S-adenosylmethionine to catecholamines, including the neurotransmitters dopamine, epinephrine, and norepinephrine. This O-methylation results in one of the major degradative pathwa
COPS3	HCP	chr17	-	17125316	17090863	NM_003653	8533	NP_003644	COP9 constitutive photomorphogenic homolog	The protein encoded by this gene possesses kinase activity that phosphorylates regulators involved in signal transduction. It phosphorylates I kappa-Balpha, p105, and c-Jun. It acts as a docking site for complex-mediated phosphorylation. The gene is locat
COPZ2	HCP	chr17	-	43470151	43458531	NM_016429	51226	NP_057513	coatomer protein complex, subunit zeta 2	This gene encodes a subunit of the coatomer protein complex, a seven-subunit complex that functions in the formation of COPI-type, non-clathrin-coated vesicles. COPI vesicles function in the retrograde Golgi-to-ER transport of dilysine-tagged proteins. Th
CORO1C	HCP	chr12	-	107649424	107563015	NM_014325	23603	NP_055140	coronin, actin binding protein, 1C isoform 1	This gene encodes a member of the WD repeat protein family. WD repeats are minimally conserved regions of approximately 40 amino acids typically bracketed by gly-his and trp-asp (GH-WD), which may facilitate formation of heterotrimeric or multiprotein com
COTL1	HCP	chr16	-	83209170	83156704	NM_021149	23406	NP_066972	coactosin-like 1	This gene encodes one of the numerous actin-binding proteins which regulate the actin cytoskeleton. This protein binds F-actin, and also interacts with 5-lipoxygenase, which is the first committed enzyme in leukotriene biosynthesis. Although this gene has
COX4I1	HCP	chr16	+	84390696	84398108	NM_001861	1327	NP_001852	cytochrome c oxidase subunit IV isoform 1	Cytochrome c oxidase (COX) is the terminal enzyme of the mitochondrial respiratory chain. It is a multi-subunit enzyme complex that couples the transfer of electrons from cytochrome c to molecular oxygen and contributes to a proton electrochemical gradien
COX4NB	HCP	chr16	-	84390649	84369733	NM_006067	10328	NP_006058	COX4 neighbor isoform 1
COX8C	ICP	chr14	+	92883289	92884453	NM_182971	341947	NP_892016	cytochrome c oxidase subunit VIIIc
CP110	ICP	chr16	+	19442679	19472229	NM_014711	9738	NP_055526	CP110 protein	0
CPAMD8	HCP	chr19	-	16998625	16864761	NM_015692	27151	NP_056507	C3 and PZP-like, alpha-2-macroglobulin domain	CPAMD8 belongs to the complement component-3 (C3; MIM 120700)/alpha-2-macroglobulin (A2M; MIM 103950) family of proteins, which are involved in innate immunity and damage control. Complement components recognize and eliminate pathogens by direct binding o
CPD	HCP	chr17	+	25730109	25819825	NM_001304	1362	NP_001295	carboxypeptidase D precursor	The metallocarboxypeptidase family of enzymes is divided into 2 subfamilies based on sequence similarities. The pancreatic carboxypeptidase-like and the regulatory B-type carboxypeptidase subfamilies. Carboxypeptidase D has been identified as a regulatory
CPEB2	HCP	chr4	+	14614619	14680872	NM_182646	132864	NP_872587	cytoplasmic polyadenylation element binding	The protein encoded by this gene is highly similar to cytoplasmic polyadenylation element binding protein (CPEB), an mRNA-binding protein that regulates cytoplasmic polyadenylation of mRNA as a trans factor in oogenesis and spermatogenesis. Studies of the
CPLX2	ICP	chr5	+	175156215	175243629	NM_006650	10814	NP_006641	complexin 2	Proteins encoded by the complexin/synaphin gene family are cytosolic proteins that function in synaptic vesicle exocytosis. These proteins bind syntaxin, part of the SNAP receptor. The protein product of this gene binds to the SNAP receptor complex and di
CPSF1	HCP	chr8	-	145605541	145589253	NM_013291	29894	NP_037423	cleavage and polyadenylation specific factor 1,	Cleavage and polyadenylation specificity factor (CPSF) is a multisubunit complex that plays a central role in 3-prime processing of pre-mRNAs. CPSF recognizes the AAUAAA signal in the pre-mRNA and interacts with other proteins to facilitate both RNA cleav
CPSF2	HCP	chr14	+	91658081	91700296	NM_017437	53981	NP_059133	cleavage and polyadenylation specific factor 2	0
CPSF3L	HCP	chr1	-	1249909	1236827	NM_017871	54973	NP_060341	cleavage and polyadenylation specific factor	The Integrator complex contains at least 12 subunits and associates with the C-terminal domain of RNA polymerase II large subunit (POLR2A; MIM 180660) and mediates the 3-prime end processing of small nuclear RNAs U1 (RNU1; MIM 180680) and U2 (RNU2; MIM 18
CRAT	HCP	chr9	-	130912891	130896895	NM_000755	1384	NP_000746	carnitine acetyltransferase precursor	This gene encodes carnitine acetyltransferase (CRAT), which is a key enzyme in the metabolic pathway in mitochondria, peroxisomes and endoplasmic reticulum. CRAT catalyzes the reversible transfer of acyl groups from an acyl-CoA thioester to carnitine and
CRB3	HCP	chr19	+	6415259	6418230	NM_174881	92359	NP_777377	crumbs 3 isoform b precursor	This gene encodes a member of the Crumbs family of proteins. This protein may play a role in epithelial cell polarity and is associated with tight junctions at the apical surface of epithelial cells. Alternate transcriptional splice variants, encoding dif
CRBN	HCP	chr3	-	3196390	3166695	NM_016302	51185	NP_057386	cereblon	0
CREB3	HCP	chr9	+	35722316	35727005	NM_006368	10488	NP_006359	cAMP responsive element binding protein 3	This gene encodes a transcription factor that is a member of the leucine zipper family of DNA binding proteins. This protein binds to the cAMP-response element and regulates cell proliferation. The protein interacts with host cell factor C1, which also as
CREBBP	HCP	chr16	-	3870122	3715056	NM_001079846	1387	NP_001073315	CREB binding protein isoform b	This gene is ubiquitously expressed and is involved in the transcriptional coactivation of many different transcription factors. First isolated as a nuclear protein that binds to cAMP-response element binding protein (CREB), this gene is now known to play
CRELD1	HCP	chr3	+	9950505	9962090	NM_015513	78987	NP_056328	cysteine-rich with EGF-like domains 1 isoform 2	Epidermal growth factor (EGF; MIM 131530)-like repeats are a class of cysteine-rich domains that mediate interactions between proteins of diverse function. EGF domains are found in proteins that are either completely secreted or have transmembrane regions
CREM	HCP	chr10	+	35456393	35541892	NM_181571	1390	NP_853549	cAMP responsive element modulator isoform a	This gene encodes a bZIP transcription factor that binds to the cAMP responsive element found in many viral and cellular promoters. It is an important component of cAMP-mediated signal transduction during the spermatogenetic cycle, as well as other comple
CREM	HCP	chr10	+	35455806	35541892	NM_183013	1390	NP_898831	cAMP responsive element modulator isoform s	This gene encodes a bZIP transcription factor that binds to the cAMP responsive element found in many viral and cellular promoters. It is an important component of cAMP-mediated signal transduction during the spermatogenetic cycle, as well as other comple
CRHR1	HCP	chr17	+	41217408	41268974	NM_001145148	1394	NP_001138620	corticotropin releasing hormone receptor 1	This gene encodes a G-protein coupled receptor that binds neuropeptides of the corticotropin releasing hormone family that are major regulators of the hypothalamic-pituitary-adrenal pathway. The encoded protein is essential for the activation of signal tr
CRIM1	HCP	chr2	+	36436900	36631782	NM_016441	51232	NP_057525	cysteine-rich motor neuron 1 precursor	Motor neurons are among the earliest neurons to appear after the commencement of cell patterning and the beginning of cell differentiation. Differentiation occurs in a ventral-to-dorsal gradient and is mediated, at least in part, by the concentration of v
CRIP1	ICP	chr14	+	105024301	105026169	NM_001311	1396	NP_001302	cysteine-rich protein 1 (intestinal)	Cysteine-rich intestinal protein (CRIP) belongs to the LIM/double zinc finger protein family, members of which include cysteine- and glycine-rich protein-1 (CSRP1; MIM 123876), rhombotin-1 (RBTN1; MIM 186921), rhombotin-2 (RBTN2; MIM 180385), and rhomboti
CRISPLD1	HCP	chr8	+	76059397	76109346	NM_031461	83690	NP_113649	cysteine-rich secretory protein LCCL domain
CRLF1	HCP	chr19	-	18578660	18565036	NM_004750	9244	NP_004741	cytokine receptor-like factor 1 precursor	This gene encodes a member of the cytokine type I receptor family. The protein forms a secreted complex with cardiotrophin-like cytokine factor 1 and acts on cells expressing ciliary neurotrophic factor receptors. The complex can promote survival of neuro
CRLF3	HCP	chr17	-	26175904	26133827	NM_015986	51379	NP_057070	cytokine receptor-like factor 3
CRTC2	HCP	chr1	-	152197667	152186775	NM_181715	200186	NP_859066	CREB regulated transcription coactivator 2	0
CRTC3	HCP	chr15	+	88874201	88989581	NM_022769	64784	NP_073606	transducer of regulated CREB protein 3 isoform
CRYAA	LCP	chr21	+	43462209	43465982	NM_000394	1409	NP_000385	crystallin, alpha A	Crystallins are separated into two classes: taxon-specific, or enzyme, and ubiquitous. The latter class constitutes the major proteins of vertebrate eye lens and maintains the transparency and refractive index of the lens. Since lens central fiber cells l
CRYAB	LCP	chr11	-	111287683	111284559	NM_001885	1410	NP_001876	crystallin, alpha B	Crystallins are separated into two classes: taxon-specific, or enzyme, and ubiquitous. The latter class constitutes the major proteins of vertebrate eye lens and maintains the transparency and refractive index of the lens. Since lens central fiber cells l
CRYBA2	HCP	chr2	-	219566365	219563155	NM_005209	1412	NP_005200	crystallin, beta A2	Crystallins are separated into two classes: taxon-specific, or enzyme, and ubiquitous. The latter class constitutes the major proteins of the vertebrate eye, which function to maintain the transparency and refractive index of the lens. Since lens central
CRYBA2	HCP	chr2	-	219566371	219563155	NM_057093	1412	NP_476434	crystallin, beta A2	Crystallins are separated into two classes: taxon-specific, or enzyme, and ubiquitous. The latter class constitutes the major proteins of the vertebrate eye, which function to maintain the transparency and refractive index of the lens. Since lens central
CRYGD	ICP	chr2	-	208697558	208694575	NM_006891	1421	NP_008822	crystallin, gamma D	Crystallins are separated into two classes: taxon-specific, or enzyme, and ubiquitous. The latter class constitutes the major proteins of vertebrate eye lens and maintains the transparency and refractive index of the lens. Since lens central fiber cells l
CSGALNACT2	HCP	chr10	+	42953939	43000755	NM_018590	55454	NP_061060	chondroitin sulfate	0
CSK	HCP	chr15	+	72861477	72882592	NM_004383	1445	NP_004374	c-src tyrosine kinase
CSNK2A1	ICP	chr20	-	472482	411337	NM_001895	1457	NP_001886	casein kinase II alpha 1 subunit isoform a	Casein kinase II is a serine/threonine protein kinase that phosphorylates acidic proteins such as casein. The kinase exists as a tetramer and is composed of an alpha, an alpha-prime, and two beta subunits. The alpha subunits contain the catalytic activity
CSPG5	HCP	chr3	-	47595363	47578731	NM_006574	10675	NP_006565	chondroitin sulfate proteoglycan 5 precursor
CSRNP1	HCP	chr3	-	39170106	39158347	NM_033027	64651	NP_149016	AXIN1 up-regulated 1	This gene encodes a protein that localizes to the nucleus and expression of this gene is induced in response to elevated levels of axin. The Wnt signalling pathway, which is negatively regulated by axin, is important in axis formation in early development
CSRNP2	HCP	chr12	-	49763600	49741256	NM_030809	81566	NP_110436	TGF-beta induced apoptosis protein 12	0
CTAG2	ICP	chrX	-	153535036	153533444	NM_020994	30848	NP_066274	cancer/testis antigen 2 isoform LAGE-1b	0
CTAG2	ICP	chrX	-	153535035	153533444	NM_172377	30848	NP_758965	cancer/testis antigen 2 isoform LAGE-1a	0
CTAGE5	HCP	chr14	+	38806078	38890148	NM_203355	4253	NP_976230	CTAGE family, member 5 isoform 3
CTAGE5	ICP	chr14	+	38805252	38890148	NM_203356	4253	NP_976231	CTAGE family, member 5 isoform 4
CTBP1	HCP	chr4	-	1232908	1195227	NM_001328	1487	NP_001319	C-terminal binding protein 1 isoform 1	This gene encodes a protein that binds to the C-terminus of adenovirus E1A proteins. This phosphoprotein is a transcriptional repressor and may play a role during cellular proliferation. This protein and the product of a second closely related gene, CTBP2
CTCF	HCP	chr16	+	66153964	66230589	NM_006565	10664	NP_006556	CCCTC-binding factor	This gene is a member of the BORIS + CTCF gene family and encodes a transcriptional regulator protein with 11 highly conserved zinc finger (ZF) domains. This nuclear protein is able to use different combinations of the ZF domains to bind different DNA tar
CTDP1	HCP	chr18	+	75540788	75615495	NM_004715	9150	NP_004706	CTD (carboxy-terminal domain, RNA polymerase II,	This gene encodes a protein which interacts with the carboxy-terminus of transcription initiation factor TFIIF, a transcription factor which regulates elongation as well as initiation by RNA polymerase II. The protein may also represent a component of an
CTDSPL	HCP	chr3	+	37878672	38000964	NM_005808	10217	NP_005799	small CTD phosphatase 3 isoform 2
CTGF	HCP	chr6	-	132314211	132311009	NM_001901	1490	NP_001892	connective tissue growth factor precursor	The protein encoded by this gene is a mitogen that is secreted by vascular endothelial cells. The encoded protein plays a role in chondrocyte proliferation and differentiation, cell adhesion in many cell types, and is related to platelet-derived growth fa
CTNNAL1	HCP	chr9	-	110815585	110744671	NM_003798	8727	NP_003789	catenin, alpha-like 1	0
CTPS	HCP	chr1	+	41217593	41250822	NM_001905	1503	NP_001896	CTP synthase	The catalytic conversion of UTP to CTP is accomplished by the enzyme cytidine-5-prime-triphosphate synthetase. The enzyme is important in the biosynthesis of phospholipids and nucleic acids, and plays a key role in cell growth, development, and tumorigene
CTSB	HCP	chr8	-	11763055	11737442	NM_001908	1508	NP_001899	cathepsin B preproprotein	The protein encoded by this gene is a lysosomal cysteine proteinase composed of a dimer of disulfide-linked heavy and light chains, both produced from a single protein precursor. It is also known as amyloid precursor protein secretase and is involved in t
CTSF	HCP	chr11	-	66092623	66087510	NM_003793	8722	NP_003784	cathepsin F precursor	Cathepsins are papain family cysteine proteinases that represent a major component of the lysosomal proteolytic system. Cathepsins generally contain a signal sequence, followed by a propeptide and then a catalytically active mature region. The very long (
CTSH	HCP	chr15	-	77024475	77001146	NM_004390	1512	NP_004381	cathepsin H isoform a preproprotein	The protein encoded by this gene is a lysosomal cysteine proteinase important in the overall degradation of lysosomal proteins. It is composed of a dimer of disulfide-linked heavy and light chains, both produced from a single protein precursor. The encode
CTSL1	HCP	chr9	+	89530793	89536204	NM_145918	1514	NP_666023	cathepsin L1 preproprotein	The protein encoded by this gene is a lysosomal cysteine proteinase that plays a major role in intracellular protein catabolism. Its substrates include collagen and elastin, as well as alpha-1 protease inhibitor, a major controlling element of neutrophil
CTSL2	HCP	chr9	-	98841360	98834758	NM_001333	1515	NP_001324	cathepsin L2 preproprotein	The protein encoded by this gene, a member of the peptidase C1 family, is a lysosomal cysteine proteinase that may play an important role in corneal physiology. This gene is expressed in colorectal and breast carcinomas but not in normal colon, mammary gl
CTSZ	HCP	chr20	-	57015704	57003637	NM_001336	1522	NP_001327	cathepsin Z preproprotein	The protein encoded by this gene is a lysosomal cysteine proteinase and member of the peptidase C1 family. It exhibits both carboxy-monopeptidase and carboxy-dipeptidase activities. The encoded protein has also been known as cathepsin X and cathepsin P. T
CTU2	HCP	chr16	+	87300391	87309287	NM_001012759	348180	NP_001012777	cytoplasmic tRNA 2-thiolation protein 2 isoform
CUGBP2	HCP	chr10	+	11099898	11418678	NM_006561	10659	NP_006552	CUG triplet repeat, RNA binding protein 2	Members of the CELF/BRUNOL protein family contain two N-terminal RNA recognition motif (RRM) domains, one C-terminal RRM domain, and a divergent segment of 160-230 aa between the second and third RRM domains. Members of this protein family regulate pre-mR
CUL4A	HCP	chr13	+	112911931	112967393	NM_001008895	8451	NP_001008895	cullin 4A isoform 1	CUL4A is the ubiquitin ligase component of a multimeric complex involved in the degradation of DNA damage-response proteins (Liu et al., 2009 [PubMed 19481525]).[supplied by OMIM].
CUX1	HCP	chr7	+	101247601	101680064	NM_181552	1523	NP_853530	cut-like homeobox 1 isoform a	The protein encoded by this gene is a member of the homeodomain family of DNA binding proteins. It may regulate gene expression, morphogenesis, and differentiation and it may also play a role in the cell cycle progession. Several alternatively spliced tra
CXADR	HCP	chr21	+	17807200	17861137	NM_001338	1525	NP_001329	coxsackie virus and adenovirus receptor	The protein encoded by this gene is a type I membrane receptor for group B coxsackieviruses and subgroup C adenoviruses. Pseudogenes of this gene are found on chromosomes 15, 18, and 21. [provided by RefSeq]. Publication Note: This RefSeq record include
CYB561	HCP	chr17	-	58877277	58863396	NM_001017916	1534	NP_001017916	cytochrome b-561
CYB561	HCP	chr17	-	58877454	58863396	NM_001915	1534	NP_001906	cytochrome b-561
CYFIP1	HCP	chr15	+	20444124	20555044	NM_014608	23191	NP_055423	cytoplasmic FMR1 interacting protein 1 isoform
CYGB	HCP	chr17	-	72045377	72035034	NM_134268	114757	NP_599030	cytoglobin	Cytoglobin is a ubiquitously expressed hexacoordinate hemoglobin that may facilitate diffusion of oxygen through tissues, scavenge nitric oxide or other reactive oxygen species, or serve a protective function during oxidative stress (Trent and Hargrove, 2
CYP11B1	LCP	chr8	-	143958238	143950774	NM_001026213	1584	NP_001021384	cytochrome P450, family 11, subfamily B,	This gene encodes a member of the cytochrome P450 superfamily of enzymes. The cytochrome P450 proteins are monooxygenases which catalyze many reactions involved in drug metabolism and synthesis of cholesterol, steroids and other lipids. This protein local
CYP1A1	ICP	chr15	-	72804930	72798935	NM_000499	1543	NP_000490	cytochrome P450, family 1, subfamily A,	This gene, CYP1A1, encodes a member of the cytochrome P450 superfamily of enzymes. The cytochrome P450 proteins are monooxygenases which catalyze many reactions involved in drug metabolism and synthesis of cholesterol, steroids and other lipids. This prot
CYP2D6	LCP	chr22	-	40856827	40852444	NM_001025161	1565	NP_001020332	cytochrome P450, family 2, subfamily D,	This gene encodes a member of the cytochrome P450 superfamily of enzymes. The cytochrome P450 proteins are monooxygenases which catalyze many reactions involved in drug metabolism and synthesis of cholesterol, steroids and other lipids. This protein local
CYP2U1	HCP	chr4	+	109072165	109094062	NM_183075	113612	NP_898898	cytochrome P450, family 2, subfamily U,	This gene encodes a member of the cytochrome P450 superfamily of enzymes. The cytochrome P450 proteins are monooxygenases which catalyze many reactions involved in drug metabolism and synthesis of cholesterol, steroids and other lipids. This enzyme is a h
CYP46A1	HCP	chr14	+	99220507	99263391	NM_006668	10858	NP_006659	cytochrome P450, family 46	This gene encodes a member of the cytochrome P450 superfamily of enzymes. The cytochrome P450 proteins are monooxygenases which catalyze many reactions involved in drug metabolism and synthesis of cholesterol, steroids and other lipids. This endoplasmic r
CYR61	HCP	chr1	+	85819031	85822234	NM_001554	3491	NP_001545	cysteine-rich, angiogenic inducer, 61 precursor	CYR61 is a secreted, cysteine-rich, heparin-binding protein encoded by a growth factor-inducible immediate-early gene. Acting as an extracellular, matrix-associated signaling molecule, CYR61 promotes the adhesion of endothelial cells through interaction w
CYTH1	HCP	chr17	-	74289971	74181724	NM_017456	9267	NP_059430	cytohesin 1 isoform 2	The protein encoded by this gene is a member of the PSCD family. Members of this family have identical structural organization that consists of an N-terminal coiled-coil motif, a central Sec7 domain, and a C-terminal pleckstrin homology (PH) domain. The c
CYTSA	HCP	chr22	+	22996785	23143707	NM_001145468	23384	NP_001138940	cytospin A
CYTSB	HCP	chr17	+	19999993	20158659	NM_001033555	92521	NP_001028727	spectrin domain with coiled-coils 1 NSP5a3b	0
D2HGDH	HCP	chr2	+	242322702	242356904	NM_152783	728294	NP_689996	D-2-hydroxyglutarate dehydrogenase precursor	This gene encodes D-2hydroxyglutarate dehydrogenase, a mitochondrial enzyme belonging to the FAD-binding oxidoreductase/transferase type 4 family. This enzyme, which is most active in liver and kidney but also active in heart and brain, converts D-2-hydro
D4S234E	ICP	chr4	+	4438883	4471685	NM_014392	27065	NP_055207	brain neuron cytoplasmic protein 1
DAG1	HCP	chr3	+	49482568	49548050	NM_004393	1605	NP_004384	dystroglycan 1 preproprotein	Dystroglycan is a laminin binding component of the dystrophin-glycoprotein complex which provides a linkage between the subsarcolemmal cytoskeleton and the extracellular matrix. Dystroglycan 1 is a candidate gene for the site of the mutation in autosomal
DALRD3	HCP	chr3	-	49031021	49027438	NM_001009996	55152	NP_001009996	DALR anticodon binding domain containing 3
DAP	HCP	chr5	-	10814387	10732341	NM_004394	1611	NP_004385	death-associated protein	This gene encodes a basic, proline-rich, 15-kD protein. The protein acts as a positive mediator of programmed cell death that is induced by interferon-gamma. [provided by RefSeq].
DAPK1	HCP	chr9	+	89302575	89513369	NM_004938	1612	NP_004929	death-associated protein kinase 1	Death-associated protein kinase 1 is a positive mediator of gamma-interferon induced programmed cell death. DAPK1 encodes a structurally unique 160-kD calmodulin dependent serine-threonine kinase that carries 8 ankyrin repeats and 2 putative P-loop conse
DAPK3	LCP	chr19	-	3920826	3909451	NM_001348	1613	NP_001339	death-associated protein kinase 3	Death-associated protein kinase 3 (DAPK3) induces morphological changes in apoptosis when overexpressed in mammalian cells. These results suggest that DAPK3 may play a role in the induction of apoptosis. [provided by RefSeq]. Publication Note: This Ref
DAZAP1	HCP	chr19	+	1358583	1386682	NM_018959	26528	NP_061832	DAZ associated protein 1 isoform b	In mammals, the Y chromosome directs the development of the testes and plays an important role in spermatogenesis. A high percentage of infertile men have deletions that map to regions of the Y chromosome. The DAZ (deleted in azoospermia) gene cluster map
DBN1	HCP	chr5	-	176833300	176816219	NM_004395	1627	NP_004386	drebrin 1 isoform a	The protein encoded by this gene is a cytoplasmic actin-binding protein thought to play a role in the process of neuronal growth. It is a member of the drebrin family of proteins that are developmentally regulated in the brain. A decrease in the amount of
DBN1	HCP	chr5	-	176832477	176816219	NM_080881	1627	NP_543157	drebrin 1 isoform b	The protein encoded by this gene is a cytoplasmic actin-binding protein thought to play a role in the process of neuronal growth. It is a member of the drebrin family of proteins that are developmentally regulated in the brain. A decrease in the amount of
DBNL	HCP	chr7	+	44050763	44067840	NM_014063	28988	NP_054782	drebrin-like isoform a
DBX2	HCP	chr12	-	43731149	43694805	NM_001004329	440097	NP_001004329	developing brain homeobox 2	0
DCAF10	HCP	chr9	+	37790789	37857665	NM_024345	79269	NP_077321	WD repeat domain 32
DCAF12L1	HCP	chrX	-	125514523	125511047	NM_178470	139170	NP_848565	DDB1 and CUL4 associated factor 12-like 1	This gene encodes a member of the WD repeat protein family. WD repeats are minimally conserved regions of approximately 40 amino acids typically bracketed by gly-his and trp-asp (GH-WD), which may facilitate formation of heterotrimeric or multiprotein com
DCAF13	ICP	chr8	+	104496117	104524854	NM_015420	25879	NP_056235	WD repeats and SOF1 domain containing
DCAF17	HCP	chr2	+	171999006	172049806	NM_001164821	80067	NP_001158293	DDB1 and CUL4 associated factor 17 isoform 2	This gene encodes a nuclear transmembrane protein that associates with cullin 4A/damaged DNA binding protein 1 ubiquitin ligase complex. Mutations in this gene are associated with Woodhouse-Sakati syndrome. Alternate splicing results in multiple transcrip
DCHS1	HCP	chr11	-	6633650	6599133	NM_003737	8642	NP_003728	dachsous 1 precursor	This gene is a member of the cadherin superfamily whose members encode calcium-dependent cell-cell adhesion molecules. The encoded protein has a signal peptide, 27 cadherin repeat domains and a unique cytoplasmic region. This particular cadherin family me
DCTD	HCP	chr4	-	184075624	184048237	NM_001012732	1635	NP_001012750	dCMP deaminase isoform a	The protein encoded by this gene catalyzes the deamination of dCMP to dUMP, the nucleotide substrate for thymidylate synthase. The encoded protein is allosterically activated by dCTP and inhibited by dTTP, and is found as a homohexamer. This protein uses
DCTN5	HCP	chr16	+	23560307	23588683	NM_032486	84516	NP_115875	dynactin 5	Dynactin (see MIM 601143) is a multimeric protein essential for minus-end-directed transport driven by the microtubule-based motor dynein (see DYNC1H1; MIM 600112). DCTN5 is a subunit of the pointed-end subcomplex of dynactin that is thought to interact w
DCUN1D2	HCP	chr13	-	113193024	113158134	NM_001014283	55208	NP_001014305	DCN1, defective in cullin neddylation 1, domain	0
DDHD2	HCP	chr8	+	38208627	38239443	NM_001164232	23259	NP_001157704	DDHD domain containing 2 isoform 1
DDHD2	HCP	chr8	+	38208165	38239443	NM_015214	23259	NP_056029	DDHD domain containing 2 isoform 1
DDI1	LCP	chr11	+	103412517	103415132	NM_001001711	414301	NP_001001711	DDI1, DNA-damage inducible 1, homolog 1
DDOST	ICP	chr1	-	20860624	20850846	NM_005216	1650	NP_005207	dolichyl-diphosphooligosaccharide-protein	This gene encodes a component of the oligosaccharyltransferase complex which catalyzes the transfer of high-mannose oligosaccharides to asparagine residues on nascent polypeptides in the lumen of the rough endoplasmic reticulum. The protein complex co-pur
DDR1	ICP	chr6	+	30959839	30975912	NM_001954	780	NP_001945	discoidin domain receptor family, member 1	Receptor tyrosine kinases (RTKs) play a key role in the communication of cells with their microenvironment. These molecules are involved in the regulation of cell growth, differentiation and metabolism. The protein encoded by this gene is a RTK that is wi
DDR1	HCP	chr6	+	30960305	30975912	NM_013993	780	NP_054699	discoidin domain receptor family, member 1	Receptor tyrosine kinases (RTKs) play a key role in the communication of cells with their microenvironment. These molecules are involved in the regulation of cell growth, differentiation and metabolism. The protein encoded by this gene is a RTK that is wi
DDT	ICP	chr22	-	22652019	22643553	NM_001355	1652	NP_001346	D-dopachrome tautomerase	D-dopachrome tautomerase converts D-dopachrome into 5,6-dihydroxyindole. The DDT gene is related to the migration inhibitory factor (MIF) in terms of sequence, enzyme activity, and gene structure. DDT and MIF are closely linked on chromosome 22. [provided
DDX6	HCP	chr11	-	118167182	118123682	NM_004397	1656	NP_004388	DEAD (Asp-Glu-Ala-Asp) box polypeptide 6	This gene encodes a member of the DEAD box protein family. The protein is an RNA helicase found in P-bodies and stress granules, and functions in translation suppression and mRNA degradation. It is required for microRNA-induced gene silencing. [provided b
DEAF1	HCP	chr11	-	685740	634224	NM_021008	10522	NP_066288	deformed epidermal autoregulatory factor 1	0
DEDD	HCP	chr1	-	159369102	159357391	NM_001039711	9191	NP_001034800	death effector domain-containing protein	This gene encodes a protein that contains a death effector domain (DED). DED is a protein-protein interaction domain shared by adaptors, regulators and executors of the programmed cell death pathway. Overexpression of this gene was shown to induce weak ap
DEDD	HCP	chr1	-	159368880	159357391	NM_001039712	9191	NP_001034801	death effector domain-containing protein	This gene encodes a protein that contains a death effector domain (DED). DED is a protein-protein interaction domain shared by adaptors, regulators and executors of the programmed cell death pathway. Overexpression of this gene was shown to induce weak ap
DEF8	HCP	chr16	+	88542651	88553275	NM_017702	54849	NP_060172	differentially expressed in FDCP 8 isoform 2
DEF8	HCP	chr16	+	88542683	88561968	NM_207514	54849	NP_997397	differentially expressed in FDCP 8 isoform 1
DEGS2	HCP	chr14	-	99695765	99682505	NM_206918	123099	NP_996801	degenerative spermatocyte homolog 2, lipid	This gene encodes a bifunctional enzyme that is involved in the biosynthesis of phytosphingolipids in human skin and in other phytosphingolipid-containing tissues. This enzyme can act as a sphingolipid delta(4)-desaturase, and also as a sphingolipid C4-hy
DEK	HCP	chr6	-	18372778	18332380	NM_001134709	7913	NP_001128181	DEK oncogene isoform 2	This gene encodes a protein with one SAP domain. This protein binds to cruciform and superhelical DNA and induces positive supercoils into closed circular DNA, and is also involved in splice site selection during mRNA processing. Chromosomal aberrations i
DENND1B	ICP	chr1	-	196011246	195746131	NM_001142795	163486	NP_001136267	DENN/MADD domain containing 1B isoform 1
DENND3	HCP	chr8	+	142207901	142275082	NM_014957	22898	NP_055772	DENN/MADD domain containing 3
DENND5A	HCP	chr11	-	9243447	9116948	NM_015213	23258	NP_056028	RAB6 interacting protein 1	0
DEPDC4	HCP	chr12	-	99184988	99170172	NM_152317	120863	NP_689530	DEP domain containing 4
DFFB	HCP	chr1	+	3763704	3791853	NM_004402	1677	NP_004393	DNA fragmentation factor, 40 kD, beta	Apoptosis is a cell death process that removes toxic and/or useless cells during mammalian development. The apoptotic process is accompanied by shrinkage and fragmentation of the cells and nuclei and degradation of the chromosomal DNA into nucleosomal uni
DFNB59	HCP	chr2	+	179024408	179034353	NM_001042702	494513	NP_001036167	deafness, autosomal recessive 59	The protein encoded by this gene is a member of the gasdermin family, a family which is found only in vertebrates. The encoded protein is required for the proper function of auditory pathway neurons. Defects in this gene are a cause of non-syndromic senso
DGAT2	HCP	chr11	+	75157425	75190227	NM_032564	84649	NP_115953	diacylglycerol O-acyltransferase 2	Acyl-CoA:diacylglycerol acyltransferase, or DGAT (EC 2.3.1.20), is responsible for the synthesis of triglycerides. It catalyzes a reaction in which diacylglycerol is covalently joined to long chain fatty acyl-CoAs.[supplied by OMIM]. Publication Note: T
DGCR8	HCP	chr22	+	18447833	18479400	NM_022720	54487	NP_073557	DiGeorge syndrome critical region gene 8
DGKE	HCP	chr17	+	52266458	52301033	NM_003647	8526	NP_003638	diacylglycerol kinase epsilon	Diacylglycerol kinases are thought to be involved mainly in the regeneration of phosphatidylinositol (PI) from diacylglycerol in the PI-cycle during cell signal transduction. When expressed in mammalian cells, DGK-epsilon shows specificity for arachidonyl
DGKI	HCP	chr7	-	137182149	136724924	NM_004717	9162	NP_004708	diacylglycerol kinase, iota	This gene is a member of the type IV diacylglycerol kinase subfamily. Diacylglycerol kinases regulate the intracellular concentration of diacylglycerol through its phosphorylation, producing phosphatidic acid. The specific role of the enzyme encoded by
DGKK	ICP	chrX	-	50230477	50128636	NM_001013742	139189	NP_001013764	diacylglycerol kinase kappa	0
DGKQ	HCP	chr4	-	957344	942674	NM_001347	1609	NP_001338	diacylglycerol kinase, theta	The protein encoded by this gene contains three cysteine-rich domains, a proline-rich region, and a pleckstrin homology domain with an overlapping Ras-associating domain. It is localized in the speckle domains of the nucleus, and mediates the regeneration
DGKZ	HCP	chr11	+	46325531	46358680	NM_003646	8525	NP_003637	diacylglycerol kinase zeta isoform 2	The protein encoded by this gene belongs to the eukaryotic diacylglycerol kinase family. It may attenuate protein kinase C activity by regulating diacylglycerol levels in intracellular signaling cascade and signal transduction. Alternative splicing occurs
DHCR24	HCP	chr1	-	55125509	55087887	NM_014762	1718	NP_055577	24-dehydrocholesterol reductase precursor	This gene encodes a flavin adenine dinucleotide (FAD)-dependent oxidoreductase which catalyzes the reduction of the delta-24 double bond of sterol intermediates during cholesterol biosynthesis. The protein contains a leader sequence that directs it to the
DHCR7	HCP	chr11	-	70837125	70823104	NM_001360	1717	NP_001351	7-dehydrocholesterol reductase	This gene encodes an enzyme that removes the C(7-8) double bond in the B ring of sterols and catalyzes the conversion of 7-dehydrocholesterol to cholesterol. This gene is ubiquitously expressed and its transmembrane protein localizes to the endoplasmic re
DHRS11	HCP	chr17	+	32022338	32031346	NM_024308	79154	NP_077284	short-chain dehydrogenase/reductase precursor
DHRS13	HCP	chr17	-	24254215	24248924	NM_144683	147015	NP_653284	dehydrogenase/reductase (SDR family) member 13
DHRSX	HCP	chrY	-	2429015	2147552	NM_145177	207063	NP_660160	dehydrogenase/reductase (SDR family) X-linked	0
DICER1	HCP	chr14	-	94693512	94622317	NM_177438	23405	NP_803187	dicer1	This gene encodes a protein possessing an RNA helicase motif containing a DEXH box in its amino terminus and an RNA motif in the carboxy terminus. The encoded protein functions as a ribonuclease and is required by the RNA interference and small temporal R
DIDO1	HCP	chr20	-	61039719	60979534	NM_033081	11083	NP_149072	death inducer-obliterator 1 isoform c	Apoptosis, a major form of cell death, is an efficient mechanism for eliminating unwanted cells and is of central importance for development and homeostasis in metazoan animals. In mice, the death inducer-obliterator-1 gene is upregulated by apoptotic sig
DIDO1	HCP	chr20	-	61028290	61006799	NM_080796	11083	NP_542986	death inducer-obliterator 1 isoform a	Apoptosis, a major form of cell death, is an efficient mechanism for eliminating unwanted cells and is of central importance for development and homeostasis in metazoan animals. In mice, the death inducer-obliterator-1 gene is upregulated by apoptotic sig
DIP2A	HCP	chr21	+	46703289	46814354	NM_015151	23181	NP_055966	disco-interacting protein 2A isoform a	The protein encoded by this gene may be involved in axon patterning in the central nervous system. This gene is not highly expressed. Several transcript variants encoding different isoforms have been found for this gene. [provided by RefSeq].
DIP2C	HCP	chr10	-	725608	310131	NM_014974	22982	NP_055789	DIP2 disco-interacting protein 2 homolog C	This gene encodes a member of the disco-interacting protein homolog 2 family. The protein shares strong similarity with a Drosophila protein which interacts with the transcription factor disco and is expressed in the nervous system. [provided by RefSeq].
DISC1	ICP	chr1	+	229829183	230243639	NM_001164540	27185	NP_001158012	disrupted in schizophrenia 1 isoform d	This gene encodes a protein with multiple coiled coil motifs which is located in the nucleus, cytoplasm and mitochondria. The protein is involved in neurite outgrowth and cortical development through its interaction with other proteins. This gene is disru
DISP2	HCP	chr15	+	38437725	38450548	NM_033510	85455	NP_277045	dispatched B	The pattern of cellular proliferation and differentiation that leads to normal development of embryonic structures often depends upon the localized production of secreted protein signals. Cells surrounding the source of a particular signal respond in a gr
DKC1	HCP	chrX	+	153644224	153659157	NM_001363	1736	NP_001354	dyskerin isoform 1	This gene is a member of the H/ACA snoRNPs (small nucleolar ribonucleoproteins) gene family. snoRNPs are involved in various aspects of rRNA processing and modification and have been classified into two families: C/D and H/ACA. The H/ACA snoRNPs also incl
DKFZp761E198	HCP	chr11	-	65304398	65299953	NM_138368	91056	NP_612377	hypothetical protein LOC91056
DKK3	HCP	chr11	-	11986762	11941118	NM_001018057	27122	NP_001018067	dickkopf homolog 3 precursor	This gene encodes a protein that is a member of the dickkopf family. The secreted protein contains two cysteine rich regions and is involved in embryonic development through its interactions with the Wnt signaling pathway. The expression of this gene is d
DKK3	HCP	chr11	-	11987493	11941118	NM_013253	27122	NP_037385	dickkopf homolog 3 precursor	This gene encodes a protein that is a member of the dickkopf family. The secreted protein contains two cysteine rich regions and is involved in embryonic development through its interactions with the Wnt signaling pathway. The expression of this gene is d
DKK3	HCP	chr11	-	11987205	11941118	NM_015881	27122	NP_056965	dickkopf homolog 3 precursor	This gene encodes a protein that is a member of the dickkopf family. The secreted protein contains two cysteine rich regions and is involved in embryonic development through its interactions with the Wnt signaling pathway. The expression of this gene is d
DLC1	HCP	chr8	-	13035180	12985242	NM_006094	10395	NP_006085	deleted in liver cancer 1 isoform 2	This gene is deleted in the primary tumor of hepatocellular carcinoma. It maps to 8p22-p21.3, a region frequently deleted in solid tumors. It is suggested that this gene is a candidate tumor suppressor gene for human liver cancer, as well as for prostate,
DLGAP1	LCP	chr18	-	3870135	3488836	NM_004746	9229	NP_004737	discs large homolog-associated protein 1 isoform	0
DLL1	HCP	chr6	-	170441622	170433218	NM_005618	28514	NP_005609	delta-like 1 precursor	DLL1 is a human homolog of the Notch Delta ligand and is a member of the delta/serrate/jagged family. It plays a role in mediating cell fate decisions during hematopoiesis. It may play a role in cell-to-cell communication. [provided by RefSeq]. Publicat
DLL3	HCP	chr19	+	44681396	44690961	NM_203486	10683	NP_982353	delta-like 3 protein isoform 2 precursor	This gene encodes a member of the delta protein ligand family. This family functions as Notch ligands that are characterized by a DSL domain, EGF repeats, and a transmembrane domain. Mutations in this gene cause autosomal recessive spondylocostal dysostos
DLL4	HCP	chr15	+	39008838	39018529	NM_019074	54567	NP_061947	delta-like 4 protein precursor	This gene is a homolog of the Drosophila delta gene. The delta gene family encodes Notch ligands that are characterized by a DSL domain, EGF repeats, and a transmembrane domain. [provided by RefSeq]. Publication Note: This RefSeq record includes a subse
DMKN	LCP	chr19	-	40684653	40679961	NM_001035516	93099	NP_001030593	dermokine isoform 1 precursor	This gene is upregulated in inflammatory diseases, and it was first observed as expressed in the differentiated layers of skin. The most interesting aspect of this gene is the differential use of promoters and terminators to generate isoforms with unique
DMRT3	HCP	chr9	+	966963	981732	NM_021240	58524	NP_067063	doublesex and mab-3 related transcription factor	0
DMWD	HCP	chr19	-	50987900	50978103	NM_004943	1762	NP_004934	dystrophia myotonica-containing WD repeat motif	0
DNAJB1	HCP	chr19	-	14490201	14486581	NM_006145	3337	NP_006136	DnaJ (Hsp40) homolog, subfamily B, member 1	0
DNAJB6	HCP	chr7	+	156822470	156871779	NM_005494	10049	NP_005485	DnaJ (Hsp40) homolog, subfamily B, member 6	This gene encodes a member of the DNAJ protein family. DNAJ family members are characterized by a highly conserved amino acid stretch called the 'J-domain' and function as one of the two major classes of molecular chaperones involved in a wide range of ce
DNAJB6	HCP	chr7	+	156822471	156902894	NM_058246	10049	NP_490647	DnaJ (Hsp40) homolog, subfamily B, member 6	This gene encodes a member of the DNAJ protein family. DNAJ family members are characterized by a highly conserved amino acid stretch called the 'J-domain' and function as one of the two major classes of molecular chaperones involved in a wide range of ce
DNAJC16	HCP	chr1	+	15725938	15770815	NM_015291	23341	NP_056106	DnaJ (Hsp40) homolog, subfamily C, member 16
DNASE1L1	ICP	chrX	-	153293621	153282772	NM_001009934	1774	NP_001009934	deoxyribonuclease I-like 1 precursor	This gene encodes a member of the deoxyribonuclease family and the protein shows high sequence similarity to lysosomal DNase I. Alternate transcriptional splice variants, encoding the same protein, have been characterized. [provided by RefSeq].
DNER	HCP	chr2	-	230287530	229930588	NM_139072	92737	NP_620711	delta-notch-like EGF repeat-containing	0
DNM2	HCP	chr19	+	10689754	10803579	NM_004945	1785	NP_004936	dynamin 2 isoform 3	Dynamins represent one of the subfamilies of GTP-binding proteins. These proteins share considerable sequence similarity over the N-terminal portion of the molecule, which contains the GTPase domain. Dynamins are associated with microtubules. They have be
DNM3	HCP	chr1	+	170077243	170648479	NM_001136127	26052	NP_001129599	dynamin 3 isoform b	Members of the dynamin family, such as DNM3, possess mechanochemical properties involved in actin-membrane processes, predominantly in membrane budding (Orth and McNiven, 2003 [PubMed 12517701]).[supplied by OMIM]. Publication Note: This RefSeq record i
DNMT3A	HCP	chr2	-	25328684	25309348	NM_153759	1788	NP_715640	DNA cytosine methyltransferase 3 alpha isoform	CpG methylation is an epigenetic modification that is important for embryonic development, imprinting, and X-chromosome inactivation. Studies in mice have demonstrated that DNA methylation is required for mammalian development. This gene encodes a DNA met
DNPEP	HCP	chr2	-	219960906	219946423	NM_012100	23549	NP_036232	aspartyl aminopeptidase	The protein encoded by this gene is an aminopeptidase which prefers acidic amino acids, and specifically favors aspartic acid over glutamic acid. It is thought to be a cytosolic protein involved in general metabolism of intracellular proteins. [provided b
DOCK11	HCP	chrX	+	117513899	117704151	NM_144658	139818	NP_653259	dedicator of cytokinesis 11
DOCK3	HCP	chr3	+	50687675	51396669	NM_004947	1795	NP_004938	dedicator of cytokinesis 3
DOCK7	HCP	chr1	-	62926557	62692984	NM_033407	85440	NP_212132	dedicator of cytokinesis 7	0
DOK5	ICP	chr20	+	52525672	52701117	NM_018431	55816	NP_060901	docking protein 5	The protein encoded by this gene is a member of the DOK family of membrane proteins, which are adapter proteins involved in signal transduction. The encoded protein interacts with phosphorylated receptor tyrosine kinases to mediate neurite outgrowth and a
DPP10	HCP	chr2	+	115636201	116318406	NM_001004360	57628	NP_001004360	dipeptidyl peptidase 10 isoform short	This gene encodes a single-pass type II membrane protein that is a member of the S9B family in clan SC of the serine proteases. This protein has no detectable protease activity, most likely due to the absence of the conserved serine residue normally prese
DPP6	HCP	chr7	+	153380709	154316928	NM_130797	1804	NP_570629	dipeptidyl-peptidase 6 isoform 1	This gene encodes a single-pass type II membrane protein that is a member of the S9B family in clan SC of the serine proteases. This protein has no detectable protease activity, most likely due to the absence of the conserved serine residue normally prese
DPY19L2	HCP	chr12	-	62348621	62238959	NM_173812	283417	NP_776173	dpy-19-like 2
DPYSL4	HCP	chr10	+	133850403	133869270	NM_006426	10570	NP_006417	dihydropyrimidinase-like 4	0
DSCAM	HCP	chr21	-	41140909	40306212	NM_001389	1826	NP_001380	Down syndrome cell adhesion molecule isoform
DSCAML1	HCP	chr11	-	117173186	116803698	NM_020693	57453	NP_065744	Down syndrome cell adhesion molecule like 1	0
DSCR6	HCP	chr21	+	37300732	37313826	NM_018962	53820	NP_061835	Down syndrome critical region protein 6	0
DSG2	HCP	chr18	+	27332024	27382812	NM_001943	1829	NP_001934	desmoglein 2 preproprotein	Desmosomes are cell-cell junctions between epithelial, myocardial, and certain other cell types. This gene product is a calcium-binding transmembrane glycoprotein component of desmosomes in vertebrate epithelial cells. Currently, three desmoglein subfamil
DTNB	HCP	chr2	-	25750007	25453615	NM_183361	1838	NP_899205	dystrobrevin, beta isoform 5	This gene encodes dystrobrevin beta, a component of the dystrophin-associated protein complex (DPC). The DPC consists of dystrophin and several integral and peripheral membrane proteins, including dystroglycans, sarcoglycans, syntrophins and dystrobrevin
DTNBP1	HCP	chr6	-	15771250	15631017	NM_032122	84062	NP_115498	dystrobrevin binding protein 1 isoform a	This gene encodes a protein that may play a role in organelle biogenesis associated with melanosomes, platelet dense granules, and lysosomes. A similar protein in mouse is a component of a protein complex termed biogenesis of lysosome-related organelles c
DUOXA2	ICP	chr15	+	43193815	43197593	NM_207581	405753	NP_997464	dual oxidase activator 2	DUOX1 (MIM 606758) and DUOX2 (MIM 606759) constitute the catalytic core of the H2O2 generator required for thyroid hormone synthesis at the plasma membrane of thyroid follicular cells (see MIM 188450). DUOXA2, a resident endoplasmic reticulum (ER) protein
DUSP10	HCP	chr1	-	219982084	219941388	NM_007207	11221	NP_009138	dual specificity phosphatase 10 isoform a	Dual specificity protein phosphatases inactivate their target kinases by dephosphorylating both the phosphoserine/threonine and phosphotyrosine residues. They negatively regulate members of the MAPK superfamily (MAPK/ERK, SAPK/JNK, p38), which is associat
DUSP12	ICP	chr1	+	159986204	159993576	NM_007240	11266	NP_009171	dual specificity phosphatase 12	The protein encoded by this gene is a member of the dual specificity protein phosphatase subfamily. These phosphatases inactivate their target kinases by dephosphorylating both the phosphoserine/threonine and phosphotyrosine residues. They negatively regu
DUSP14	HCP	chr17	+	32924063	32947701	NM_007026	11072	NP_008957	dual specificity phosphatase 14	In addition to antigen recognition by the T-cell receptor, T-cell activation requires a second signal from a costimulatory receptor, such as CD28 (MIM 186760), which interacts with B7-1 (CD80; MIM 112203) and B7-2 (CD86; MIM 601020) ligands on antigen-pre
DUSP15	HCP	chr20	-	29921462	29912530	NM_001012644	128853	NP_001012662	dual specificity phosphatase 15 isoform b	The protein encoded by this gene belongs to the non-receptor class of the protein-tyrosine phosphatase family. The encoded protein has both protein-tyrosine phophatase activity and serine/threonine-specific phosphatase activity, and therefore is known as
DUSP15	HCP	chr20	-	29922140	29912530	NM_080611	128853	NP_542178	dual specificity phosphatase 15 isoform a	The protein encoded by this gene belongs to the non-receptor class of the protein-tyrosine phosphatase family. The encoded protein has both protein-tyrosine phophatase activity and serine/threonine-specific phosphatase activity, and therefore is known as
DUSP15	HCP	chr20	-	29921672	29912530	NM_177991	128853	NP_817130	dual specificity phosphatase 15 isoform b	The protein encoded by this gene belongs to the non-receptor class of the protein-tyrosine phosphatase family. The encoded protein has both protein-tyrosine phophatase activity and serine/threonine-specific phosphatase activity, and therefore is known as
DUSP16	HCP	chr12	-	12606584	12520097	NM_030640	80824	NP_085143	dual specificity phosphatase 16	The activation of mitogen-activated protein kinase (MAPK) cascades transduces various extracellular signals to the nucleus to induce gene expression, cell proliferation, differentiation, cell cycle arrest, and apoptosis. For full activation of MAPKs, dual
DUSP2	HCP	chr2	-	96174906	96172634	NM_004418	1844	NP_004409	dual specificity phosphatase 2	The protein encoded by this gene is a member of the dual specificity protein phosphatase subfamily. These phosphatases inactivate their target kinases by dephosphorylating both the phosphoserine/threonine and phosphotyrosine residues. They negatively re
DUSP23	HCP	chr1	+	158017382	158018957	NM_017823	54935	NP_060293	dual specificity phosphatase 23	0
DUSP6	HCP	chr12	-	88270427	88265967	NM_022652	1848	NP_073143	dual specificity phosphatase 6 isoform b	The protein encoded by this gene is a member of the dual specificity protein phosphatase subfamily. These phosphatases inactivate their target kinases by dephosphorylating both the phosphoserine/threonine and phosphotyrosine residues. They negatively regu
DUSP7	HCP	chr3	-	52065501	52057978	NM_001947	1849	NP_001938	dual specificity phosphatase 7
DUSP8	HCP	chr11	-	1549726	1531856	NM_004420	1850	NP_004411	dual specificity phosphatase 8	The protein encoded by this gene is a member of the dual specificity protein phosphatase subfamily. These phosphatases inactivate their target kinases by dephosphorylating both the phosphoserine/threonine and phosphotyrosine residues. They negatively regu
DUX4	HCP	chr4	+	191239247	191240864	NM_033178	22947	NP_149418	double homeobox, 4	This gene is located within a D4Z4 repeat array in the subtelomeric region of chromosome 4q. The D4Z4 repeat is polymorphic in length; a similar D4Z4 repeat array has been identified on chromosome 10. Each D4Z4 repeat unit has an open reading frame (named
DVL2	HCP	chr17	-	7078587	7069384	NM_004422	1856	NP_004413	dishevelled 2	This gene encodes a member of the dishevelled (dsh) protein family. The vertebrate dsh proteins have approximately 40% amino acid sequence similarity with Drosophila dsh. This gene encodes a 90-kD protein that undergoes posttranslational phosphorylation t
DVWA	HCP	chr3	-	15222470	15181874	NR_027927	344875			This transcribed pseudogene represents the 5' end of a presumed ortholog to a mouse gene which encodes a collagen VI alpha 4 chain protein (GeneID 68553). No complete ORF of comparable size to the mouse protein is found in this gene. The predicted protein
DYDC1	HCP	chr10	-	82106480	82085841	NM_138812	143241	NP_620167	DPY30 domain containing 1	0
DYDC2	HCP	chr10	+	82106537	82117809	NM_032372	84332	NP_115748	DPY30 domain containing 2	0
DYNC1LI2	HCP	chr16	-	65343026	65312299	NM_006141	1783	NP_006132	dynein, cytoplasmic, light intermediate	Cytoplasmic dynein is a microtubule-associated motor protein (Hughes et al., 1995 [PubMed 7738094]). See DYNC1H1 (MIM 600112) for general information about dyneins.[supplied by OMIM].
DYNLL2	HCP	chr17	+	53515778	53522617	NM_080677	140735	NP_542408	dynein, light chain, LC8-type 2	0
DYNLRB1	HCP	chr20	+	32567864	32592423	NM_014183	83658	NP_054902	Roadblock-1	This gene is a member of the roadblock dynein light chain family and encodes a cytoplasmic protein that is capable of binding intermediate chain proteins. Upregulation of this gene has been associated with hepatocellular carcinomas, suggesting that this g
DYRK1A	HCP	chr21	+	37661728	37809549	NM_101395	1859	NP_567824	dual-specificity tyrosine-(Y)-phosphorylation	This gene encodes a member of the Dual-specificity tyrosine phosphorylation-regulated kinase (DYRK) family. This member contains a nuclear targeting signal sequence, a protein kinase domain, a leucine zipper motif, and a highly conservative 13-consecutive
DYRK2	HCP	chr12	+	66328778	66342711	NM_006482	8445	NP_006473	dual-specificity tyrosine-(Y)-phosphorylation	DYRK2 belongs to a family of protein kinases whose members are presumed to be involved in cellular growth and/or development. The family is defined by structural similarity of their kinase domains and their capability to autophosphorylate on tyrosine res
E2F1	HCP	chr20	-	31737871	31726952	NM_005225	1869	NP_005216	E2F transcription factor 1	The protein encoded by this gene is a member of the E2F family of transcription factors. The E2F family plays a crucial role in the control of cell cycle and action of tumor suppressor proteins and is also a target of the transforming proteins of small DN
E2F5	HCP	chr8	+	86276870	86314006	NM_001951	1875	NP_001942	E2F transcription factor 5 isoform 1	The protein encoded by this gene is a member of the E2F family of transcription factors. The E2F family plays a crucial role in the control of cell cycle and action of tumor suppressor proteins and is also a target of the transforming proteins of small DN
E2F7	HCP	chr12	-	75983491	75939156	NM_203394	144455	NP_976328	E2F transcription factor 7	E2F transcription factors, such as E2F7, play an essential role in the regulation of cell cycle progression (Di Stefano et al., 2003 [PubMed 14633988]).[supplied by OMIM].
E2F8	HCP	chr11	-	19219083	19202185	NM_024680	79733	NP_078956	E2F family member 8	E2F transcription factors, such as E2F8, are essential for orchestrating expression of genes required for cell cycle progression and proliferation (Christensen et al., 2005 [PubMed 16179649]).[supplied by OMIM].
EBPL	HCP	chr13	-	49163624	49132810	NM_032565	84650	NP_115954	emopamil binding related protein, delta8-delta7
ECEL1	HCP	chr2	-	233060776	233052780	NM_004826	9427	NP_004817	endothelin converting enzyme-like 1	This gene encodes a member of the M13 family of endopeptidases. In general, M13 family members are zinc-containing type II integral-membrane proteins that are important regulators of neuropeptide and peptide hormone activity. This gene is expressed specif
ECHDC2	HCP	chr1	-	53160034	53134491	NM_018281	55268	NP_060751	enoyl Coenzyme A hydratase domain containing 2	0
ECHDC3	HCP	chr10	+	11824361	11846071	NM_024693	79746	NP_078969	enoyl Coenzyme A hydratase domain containing 3	0
EDC4	HCP	chr16	+	66464499	66475907	NM_014329	23644	NP_055144	autoantigen RCD8
EDEM3	HCP	chr1	-	182990664	182926247	NM_025191	80267	NP_079467	ER degradation enhancer, mannosidase alpha-like	Quality control in the endoplasmic reticulum (ER) ensures that only properly folded proteins are retained in the cell through recognition and degradation of misfolded or unassembled proteins. EDEM3 belongs to a group of proteins that accelerate degradatio
EFEMP2	HCP	chr11	-	65396916	65390487	NM_016938	30008	NP_058634	EGF-containing fibulin-like extracellular matrix	A large number of extracellular matrix proteins have been found to contain variations of the epidermal growth factor (EGF) domain and have been implicated in functions as diverse as blood coagulation, activation of complement and determination of cell fat
EFNA1	HCP	chr1	+	153366972	153374010	NM_182685	1942	NP_872626	ephrin A1 isoform b precursor	This gene encodes a member of the ephrin (EPH) family. The ephrins and EPH-related receptors comprise the largest subfamily of receptor protein-tyrosine kinases and have been implicated in mediating developmental events, especially in the nervous system a
EGFL7	LCP	chr9	+	138677202	138686951	NM_016215	51162	NP_057299	EGF-like-domain, multiple 7	0
EGFL7	LCP	chr9	+	138677197	138686951	NM_201446	51162	NP_958854	EGF-like-domain, multiple 7	0
EGR1	HCP	chr5	+	137829079	137832903	NM_001964	1958	NP_001955	early growth response 1	The protein encoded by this gene belongs to the EGR family of C2H2-type zinc-finger proteins. It is a nuclear protein and functions as a transcriptional regulator. The products of target genes it activates are required for differentitation and mitogenesis
EHD1	HCP	chr11	-	64402767	64376783	NM_006795	10938	NP_006786	EH-domain containing 1	This gene belongs to a highly conserved gene family encoding EPS15 homology (EH) domain-containing proteins. The protein-binding EH domain was first noted in EPS15, a substrate for the epidermal growth factor receptor. The EH domain has been shown to be a
EHMT1	HCP	chr9	+	139633264	139850397	NM_024757	79813	NP_079033	euchromatic histone-lysine N-methyltransferase 1	The protein encoded by this gene is a histone methyltransferase that is part of the E2F6 complex, which represses transcription. The encoded protein methylates the Lys-9 position of histone H3, which tags it for transcriptional repression. This protein ma
EI24	HCP	chr11	+	124944507	124959785	NM_004879	9538	NP_004870	etoposide induced 2.4 isoform 1	This gene has higher expression in p53-expressing cells than in control cells and is an immediate-early induction target of p53-mediated apoptosis. The protein encoded by this gene contains six putative transmembrane domains and may suppress cell growth b
EID2	HCP	chr19	-	44722678	44721286	NM_153232	163126	NP_694964	CREBBP/EP300 inhibitor 2	0
EIF2C3	HCP	chr1	+	36169358	36294650	NM_024852	192669	NP_079128	eukaryotic translation initiation factor 2C, 3	This gene encodes a member of the Argonaute family of proteins which play a role in RNA interference. The encoded protein is highly basic, contains a PAZ domain and a PIWI domain, and may play a role in short-interfering-RNA-mediated gene silencing. This
EIF2S2	HCP	chr20	-	32163746	32139775	NM_003908	8894	NP_003899	eukaryotic translation initiation factor 2 beta	Eukaryotic translation initiation factor 2 (EIF-2) functions in the early steps of protein synthesis by forming a ternary complex with GTP and initiator tRNA and binding to a 40S ribosomal subunit. EIF-2 is composed of three subunits, alpha, beta, and gam
EIF3G	HCP	chr19	-	10091599	10086689	NM_003755	8666	NP_003746	eukaryotic translation initiation factor 3,
EIF3J	HCP	chr15	+	42616557	42642293	NM_003758	8669	NP_003749	eukaryotic translation initiation factor 3,	Eukaryotic initiation factor-3 (EIF3) has a molecular mass of about 600 kD and contains 13 nonidentical protein subunits, including EIF3J. EIF3 plays a central role in binding of initiator methionyl-tRNA and mRNA to the 40S ribosomal subunit to form the 4
EIF4A3	HCP	chr17	-	75735533	75723611	NM_014740	9775	NP_055555	eukaryotic translation initiation factor 4A,	This gene encodes a member of the DEAD box protein family. DEAD box proteins, characterized by the conserved motif Asp-Glu-Ala-Asp (DEAD), are putative RNA helicases. They are implicated in a number of cellular processes involving alteration of RNA second
EIF4E3	HCP	chr3	-	71886222	71811131	NM_001134649	317649	NP_001128121	eukaryotic translation initiation factor 4E	EIF4E3 belongs to the EIF4E family of translational initiation factors that interact with the 5-prime cap structure of mRNA and recruit mRNA to the ribosome (Joshi et al., 2004 [PubMed 15153109]).[supplied by OMIM].
EIF4EBP1	HCP	chr8	+	38007176	38037040	NM_004095	1978	NP_004086	eukaryotic translation initiation factor 4E	This gene encodes one member of a family of translation repressor proteins. The protein directly interacts with eukaryotic translation initiation factor 4E (eIF4E), which is a limiting component of the multisubunit complex that recruits 40S ribosomal subu
EIF4EBP2	HCP	chr10	+	71833866	71858378	NM_004096	1979	NP_004087	eukaryotic translation initiation factor 4E	This gene encodes a member of the eukaryotic translation initiation factor 4E binding protein family. The gene products of this family bind eIF4E and inhibit translation initiation. However, insulin and other growth factors can release this inhibition via
EIF4EBP3	ICP	chr5	+	139907434	139909347	NM_003732	8637	NP_003723	eukaryotic translation initiation factor 4E	This gene encodes a member of the EIF4EBP family which derives it name from proteins that bind to eukaryotic initiation factor 4E and that prevent its assembly into EIF4F. Co-transcription of this gene and the neighboring upstream gene (MASK) generates a
EIF4ENIF1	HCP	chr22	-	30215547	30165345	NM_001164501	56478	NP_001157973	eukaryotic translation initiation factor 4E	The protein encoded by this gene is a nucleocytoplasmic shuttle protein for the translation initiation factor eIF4E. This shuttle protein interacts with the importin alpha-beta complex to mediate nuclear import of eIF4E. It is predominantly cytoplasmic; i
EIF4ENIF1	HCP	chr22	-	30215874	30165345	NM_001164502	56478	NP_001157974	eukaryotic translation initiation factor 4E	The protein encoded by this gene is a nucleocytoplasmic shuttle protein for the translation initiation factor eIF4E. This shuttle protein interacts with the importin alpha-beta complex to mediate nuclear import of eIF4E. It is predominantly cytoplasmic; i
EIF4G1	HCP	chr3	+	185515664	185535840	NM_182917	1981	NP_886553	eukaryotic translation initiation factor 4	The protein encoded by this gene is a component of the protein complex EIF4F, which is involved in the recognition of the mRNA cap, ATP-dependent unwinding of 5'-terminal secondary structure, and recruitment of mRNA to the ribosome. Alternative splicing r
EIF4G1	HCP	chr3	+	185515049	185535840	NM_198241	1981	NP_937884	eukaryotic translation initiation factor 4	The protein encoded by this gene is a component of the protein complex EIF4F, which is involved in the recognition of the mRNA cap, ATP-dependent unwinding of 5'-terminal secondary structure, and recruitment of mRNA to the ribosome. Alternative splicing r
EIF4H	HCP	chr7	+	73226641	73249365	NM_031992	7458	NP_114381	eukaryotic translation initiation factor 4H	This gene encodes one of the translation initiation factors, which functions to stimulate the initiation of protein synthesis at the level of mRNA utilization. This gene is deleted in Williams syndrome, a multisystem developmental disorder caused by the d
EIF5	HCP	chr14	+	102870245	102881114	NM_001969	1983	NP_001960	eukaryotic translation initiation factor 5	0
EIF5	HCP	chr14	+	102870988	102881114	NM_183004	1983	NP_892116	eukaryotic translation initiation factor 5	0
ELAVL1	HCP	chr19	-	7976529	7929456	NM_001419	1994	NP_001410	ELAV-like 1	The protein encoded by this gene is a member of the ELAVL protein family. This encoded protein contains 3 RNA-binding domains and binds cis-acting AU-rich elements. It destabilizes mRNAs and thereby regulates gene expression. [provided by RefSeq]. Public
ELL	HCP	chr19	-	18493937	18414473	NM_006532	8178	NP_006523	elongation factor RNA polymerase II
ELMOD1	HCP	chr11	+	106967026	107042715	NM_001130037	55531	NP_001123509	ELMO/CED-12 domain containing 1 isoform 2
ELOVL5	HCP	chr6	-	53321901	53240154	NM_021814	60481	NP_068586	elongation of very long chain fatty acids-like	ELOVL5 plays a role in elongation of long-chain polyunsaturated fatty acids (Leonard et al., 2000 [PubMed 10970790]).[supplied by OMIM].
ELOVL7	HCP	chr5	-	60175858	60083372	NM_001104558	79993	NP_001098028	elongation of very long chain fatty acids-like
ELP2P	HCP	chr17	+	602649	605326	NR_024120	100131454			0
EMD	HCP	chrX	+	153260790	153263075	NM_000117	2010	NP_000108	emerin	Emerin is a serine-rich nuclear membrane protein and a member of the nuclear lamina-associated protein family. It mediates membrane anchorage to the cytoskeleton. Dreifuss-Emery muscular dystrophy is an X-linked inherited degenerative myopathy resulting f
EME2	HCP	chr16	+	1763229	1766240	NM_001010865	197342	NP_001010865	essential meiotic endonuclease 1 homolog 2	EME2 forms a heterodimer with MUS81 (MIM 606591) that functions as an XPF (MIM 278760)-type flap/fork endonuclease in DNA repair (Ciccia et al., 2007 [PubMed 17289582]).[supplied by OMIM].
EMILIN2	HCP	chr18	+	2837027	2904090	NM_032048	84034	NP_114437	elastin microfibril interfacer 2 precursor	0
EML1	HCP	chr14	+	99329497	99478148	NM_004434	2009	NP_004425	echinoderm microtubule associated protein like 1	Human echinoderm microtubule-associated protein-like is a strong candidate for the Usher syndrome type 1A gene. Usher syndromes (USHs) are a group of genetic disorders consisting of congenital deafness, retinitis pigmentosa, and vestibular dysfunction of
EML5	HCP	chr14	-	88328910	88150955	NM_183387	161436	NP_899243	echinoderm microtubule associated protein like
EMP2	ICP	chr16	-	10582040	10529780	NM_001424	2013	NP_001415	epithelial membrane protein 2
EMX1	HCP	chr2	+	72998111	73015528	NM_004097	2016	NP_004088	empty spiracles homolog 1	0
ENAH	HCP	chr1	-	223907468	223741156	NM_018212	55740	NP_060682	enabled homolog isoform b
ENO2	HCP	chr12	+	6893874	6903120	NM_001975	2026	NP_001966	enolase 2	This gene encodes one of the three enolase isoenzymes found in mammals. This isoenzyme, a homodimer, is found in mature neurons and cells of neuronal origin. A switch from alpha enolase to gamma enolase occurs in neural tissue during development in rats a
ENTPD2	HCP	chr9	-	139068326	139062373	NM_203468	954	NP_982293	ectonucleoside triphosphate diphosphohydrolase 2	The protein encoded by this gene is the type 2 enzyme of the ecto-nucleoside triphosphate diphosphohydrolase family (E-NTPDase). E-NTPDases are a family of ecto-nucleosidases that hydrolyze 5'-triphosphates. This ecto-ATPase is an integral membrane protei
ENTPD5	HCP	chr14	-	73555779	73502935	NM_001249	957	NP_001240	ectonucleoside triphosphate diphosphohydrolase 5	The protein encoded by this gene is similar to E-type nucleotidases (NTPases)/ecto-ATPase/apyrases. NTPases, such as CD39, mediate catabolism of extracellular nucleotides. ENTPD5 contains 4 apyrase-conserved regions which is characteristic of NTPases. [pr
ENTPD8	HCP	chr9	-	139455722	139448636	NM_198585	377841	NP_940987	ectonucleoside triphosphate diphosphohydrolase 8
EP300	HCP	chr22	+	39818559	39906027	NM_001429	2033	NP_001420	E1A binding protein p300	This gene encodes the adenovirus E1A-associated cellular p300 transcriptional co-activator protein. It functions as histone acetyltransferase that regulates transcription via chromatin remodeling and is important in the processes of cell proliferation and
EP400	HCP	chr12	+	131000460	131130958	NM_015409	57634	NP_056224	E1A binding protein p400
EPB41L1	HCP	chr20	+	34206075	34284135	NM_012156	2036	NP_036288	erythrocyte membrane protein band 4.1-like 1	Erythrocyte membrane protein band 4.1 (EPB41) is a multifunctional protein that mediates interactions between the erythrocyte cytoskeleton and the overlying plasma membrane. The protein encoded by this gene is a neuronally-enriched protein that is structu
EPB41L4B	HCP	chr9	-	111122842	110974074	NM_019114	54566	NP_061987	erythrocyte membrane protein band 4.1 like 4B	0
EPC1	HCP	chr10	-	32676119	32597864	NM_025209	80314	NP_079485	enhancer of polycomb 1	0
EPHA8	HCP	chr1	+	22762590	22802674	NM_020526	2046	NP_065387	ephrin receptor EphA8 isoform 1 precursor	This gene encodes a member of the ephrin receptor subfamily of the protein-tyrosine kinase family. EPH and EPH-related receptors have been implicated in mediating developmental events, particularly in the nervous system. Receptors in the EPH subfamily typ
EPHB1	HCP	chr3	+	135996949	136461997	NM_004441	2047	NP_004432	ephrin receptor EphB1 precursor	Ephrin receptors and their ligands, the ephrins, mediate numerous developmental processes, particularly in the nervous system. Based on their structures and sequence relationships, ephrins are divided into the ephrin-A (EFNA) class, which are anchored to
EPHX3	ICP	chr19	-	15204231	15198730	NM_024794	79852	NP_079070	abhydrolase domain containing 9 precursor	0
EPN2	HCP	chr17	+	19081282	19180621	NM_148921	22905	NP_683723	epsin 2 isoform a	This gene encodes a protein which interacts with clathrin and adaptor-related protein complex 2, alpha 1 subunit. The protein is found in a brain-derived clathrin-coated vesicle fraction and localizes to the peri-Golgi region and the cell periphery. The p
EPS15L1	HCP	chr19	-	16443762	16333407	NM_021235	58513	NP_067058	epidermal growth factor receptor pathway	0
EPS8L2	HCP	chr11	+	696119	717726	NM_022772	64787	NP_073609	epidermal growth factor receptor pathway	This gene encodes a member of the EPS8 gene family. The encoded protein, like other members of the family, is thought to link growth factor stimulation to actin organization, generating functional redundancy in the pathways that regulate actin cytoskeleta
ERBB2IP	HCP	chr5	+	65258139	65412606	NM_001006600	55914	NP_001006600	ERBB2 interacting protein isoform 7	This gene is a member of the leucine-rich repeat and PDZ domain (LAP) family. The encoded protein contains 17 leucine-rich repeats and one PDZ domain. It binds to the unphosphorylated form of the ERBB2 protein and regulates ERBB2 function and localization
ERLEC1	HCP	chr2	+	53867571	53899999	NM_001127398	27248	NP_001120870	erlectin isoform 3	0
ERN1	HCP	chr17	-	59561234	59474121	NM_001433	2081	NP_001424	endoplasmic reticulum to nucleus signalling 1	The protein encoded by this gene is the ER to nucleus signalling 1 protein, a human homologue of the yeast Ire1 gene product. This protein possesses intrinsic kinase activity and an endoribonuclease activity and it is important in altering gene expression
ERN2	ICP	chr16	-	23632322	23609126	NM_033266	10595	NP_150296	endoplasmic reticulum to nucleus signalling 2
ERP29	HCP	chr12	+	110935534	110945407	NM_006817	10961	NP_006808	endoplasmic reticulum protein 29 isoform 1	This gene encodes a reticuloplasmin, a protein which resides in the lumen of the endoplasmic reticulum (ER). The protein shows sequence similarity to the protein disulfide isomerase family. However, it lacks the thioredoxin motif characteristic of this fa
ESYT2	HCP	chr7	-	158315080	158216449	NM_020728	57488	NP_065779	family with sequence similarity 62 (C2 domain
ETAA1	ICP	chr2	+	67477945	67491037	NM_019002	54465	NP_061875	ETAA16 protein	0
ETFB	HCP	chr19	-	56561484	56540220	NM_001985	2109	NP_001976	electron-transfer-flavoprotein, beta polypeptide	This gene encodes electron-transfer-flavoprotein, beta polypeptide, which shuttles electrons between primary flavoprotein dehydrogenases involved in mitochondrial fatty acid and amino acid catabolism and the membrane-bound electron transfer flavoprotein u
ETFDH	HCP	chr4	+	159812726	159849291	NM_004453	2110	NP_004444	electron-transferring-flavoprotein dehydrogenase	Electron-transferring-flavoprotein dehydrogenase in the inner mitochondrial membrane accepts electrons from electron-transfer flavoprotein which is located in the mitochondrial matrix and reduces ubiquinone in the mitochondrial membrane. The protein is s
ETS1	HCP	chr11	-	127897415	127833865	NM_001162422	2113	NP_001155894	v-ets erythroblastosis virus E26 oncogene	ETS transcriptions factors, such as ETS1, regulate numerous genes and are involved in stem cell development, cell senescence and death, and tumorigenesis. The conserved ETS domain within these proteins is a winged helix-turn-helix DNA-binding domain that
EVX1	ICP	chr7	+	27248688	27252717	NM_001989	2128	NP_001980	even-skipped homeobox 1	This gene encodes a member of the even-skipped homeobox family characterized by the presence of a homeodomain closely related to the Drosophila even-skipped (eve) segmentation gene of the pair-rule class. The encoded protein may play an important role as
EXOC2	HCP	chr6	-	638109	430137	NM_018303	55770	NP_060773	Sec5 protein	The protein encoded by this gene is a component of the exocyst complex, a multiple protein complex essential for targeting exocytic vesicles to specific docking sites on the plasma membrane. Though best characterized in yeast, the component proteins and t
EXOSC6	HCP	chr16	-	68843334	68841634	NM_058219	118460	NP_478126	homolog of yeast mRNA transport regulator 3	This gene product constitutes one of the subunits of the multisubunit particle called exosome, which mediates mRNA degradation. The composition of human exosome is similar to its yeast counterpart. This protein is homologous to the yeast Mtr3 protein. Its
EXTL3	HCP	chr8	+	28615071	28667121	NM_001440	2137	NP_001431	exostoses-like 3	0
EZH2	HCP	chr7	-	148212347	148135407	NM_152998	2146	NP_694543	enhancer of zeste 2 isoform b	This gene encodes a member of the Polycomb-group (PcG) family. PcG family members form multimeric protein complexes, which are involved in maintaining the transcriptional repressive state of genes over successive cell generations. This protein associates
EZR	HCP	chr6	-	159160444	159106760	NM_001111077	7430	NP_001104547	ezrin	The cytoplasmic peripheral membrane protein encoded by this gene functions as a protein-tyrosine kinase substrate in microvilli. As a member of the ERM protein family, this protein serves as an intermediate between the plasma membrane and the actin cytosk
EZR	ICP	chr6	-	159159328	159106760	NM_003379	7430	NP_003370	ezrin	The cytoplasmic peripheral membrane protein encoded by this gene functions as a protein-tyrosine kinase substrate in microvilli. As a member of the ERM protein family, this protein serves as an intermediate between the plasma membrane and the actin cytosk
F8	HCP	chrX	-	153767771	153717257	NM_019863	2157	NP_063916	coagulation factor VIII isoform b precursor	This gene encodes coagulation factor VIII, which participates in the intrinsic pathway of blood coagulation; factor VIII is a cofactor for factor IXa which, in the presence of Ca+2 and phospholipids, converts factor X to the activated form Xa. This gene p
F8A1	HCP	chrX	+	153767828	153769530	NM_012151	8263	NP_036283	coagulation factor VIII-associated protein	This gene is contained entirely within intron 22 of the factor VIII gene; spans less than 2 kb, and is transcribed in the direction opposite of factor VIII. A portion of intron 22 (int22h), containing F8A, is repeated twice extragenically closer to the Xq
F8A1	HCP	chrX	-	154341470	154339768	NM_012151	8263	NP_036283	coagulation factor VIII-associated protein	This gene is contained entirely within intron 22 of the factor VIII gene; spans less than 2 kb, and is transcribed in the direction opposite of factor VIII. A portion of intron 22 (int22h), containing F8A, is repeated twice extragenically closer to the Xq
F8A2	HCP	chrX	-	154341455	154340339	NM_001007523	474383	NP_001007524	coagulation factor VIII-associated (intronic	This gene is part of a region that is repeated three times on chromosome X, once in intron 22 of the F8 gene and twice closer to the Xq telomere. This record represents the middle copy. Although its function is unknown, the observation that this gene is c
F8A2	HCP	chrX	+	153767843	153768959	NM_001007523	474383	NP_001007524	coagulation factor VIII-associated (intronic	This gene is part of a region that is repeated three times on chromosome X, once in intron 22 of the F8 gene and twice closer to the Xq telomere. This record represents the middle copy. Although its function is unknown, the observation that this gene is c
F8A3	HCP	chrX	-	154341455	154340339	NM_001007524	474384	NP_001007525	coagulation factor VIII-associated (intronic	This gene is part of a region that is repeated three times on chromosome X, once in intron 22 of the F8 gene and twice closer to the Xq telomere. This record represents the most telomeric copy. Although its function is unknown, the observation that this g
F8A3	HCP	chrX	+	153767843	153768959	NM_001007524	474384	NP_001007525	coagulation factor VIII-associated (intronic	This gene is part of a region that is repeated three times on chromosome X, once in intron 22 of the F8 gene and twice closer to the Xq telomere. This record represents the most telomeric copy. Although its function is unknown, the observation that this g
FAAH	HCP	chr1	+	46632525	46652107	NM_001441	2166	NP_001432	fatty acid amide hydrolase	This gene encodes a protein that is responsible for the hydrolysis of a number of primary and secondary fatty acid amides, including the neuromodulatory compounds anandamide and oleamide. [provided by RefSeq]. Publication Note: This RefSeq record includ
FABP5L3	HCP	chr7	+	151764912	151771033	NR_002935	220832			0
FADS3	HCP	chr11	-	61415582	61397573	NM_021727	3995	NP_068373	fatty acid desaturase 3	The protein encoded by this gene is a member of the fatty acid desaturase (FADS) gene family. Desaturase enzymes regulate unsaturation of fatty acids through the introduction of double bonds between defined carbons of the fatty acyl chain. FADS family mem
FADS6	HCP	chr17	-	70401300	70385067	NM_178128	283985	NP_835229	fatty acid desaturase domain family, member 6	0
FAHD1	HCP	chr16	+	1817225	1830202	NM_001142398	81889	NP_001135870	fumarylacetoacetate hydrolase domain containing
FAHD2A	HCP	chr2	+	95432174	95442606	NM_016044	51011	NP_057128	fumarylacetoacetate hydrolase domain containing
FAHD2B	HCP	chr2	-	97124309	97113049	NM_199336	151313	NP_955368	fumarylacetoacetate hydrolase domain containing	0
FAIM	ICP	chr3	+	139810231	139834903	NM_001033030	55179	NP_001028202	Fas apoptotic inhibitory molecule isoform a
FAIM	HCP	chr3	+	139810608	139834903	NM_018147	55179	NP_060617	Fas apoptotic inhibitory molecule isoform c
FAM100A	HCP	chr16	-	4604928	4598884	NM_145253	124402	NP_660296	hypothetical protein LOC124402
FAM100B	HCP	chr17	+	71772880	71778974	NM_182565	283991	NP_872371	hypothetical protein LOC283991
FAM102A	HCP	chr9	-	129782316	129742681	NM_001035254	399665	NP_001030331	early estrogen-induced gene 1 protein isoform a
FAM104B	HCP	chrX	-	55204292	55188402	NM_001166702	90736	NP_001160174	hypothetical protein LOC90736 isoform 5	0
FAM104B	HCP	chrX	-	55204260	55188402	NM_001166703	90736	NP_001160175	hypothetical protein LOC90736 isoform 6	0
FAM104B	HCP	chrX	-	55204353	55186259	NM_138362	90736	NP_612371	hypothetical protein LOC90736 isoform 1	0
FAM108B1	HCP	chr9	-	73715968	73667187	NM_016014	51104	NP_057098	family with sequence similarity 108, member B1	0
FAM109A	HCP	chr12	-	110291308	110282865	NM_144671	144717	NP_653272	hypothetical protein LOC144717
FAM111A	HCP	chr11	+	58668827	58679085	NM_198847	63901	NP_942144	hypothetical protein LOC63901
FAM116A	HCP	chr3	-	57653856	57586221	NM_152678	201627	NP_689891	hypothetical protein LOC201627	0
FAM118A	HCP	chr22	+	44084448	44116500	NM_017911	55007	NP_060381	hypothetical protein LOC55007
FAM120A	HCP	chr9	+	95253993	95368218	NM_014612	23196	NP_055427	oxidative stress-associated Src activator
FAM120B	HCP	chr6	+	170457768	170556162	NM_032448	84498	NP_115824	family with sequence similarity 120B	0
FAM125A	HCP	chr19	+	17391911	17397140	NM_138401	93343	NP_612410	family with sequence similarity 125, member A	0
FAM125B	HCP	chr9	+	128128948	128309140	NM_033446	89853	NP_258257	ESCRT-I complex subunit MVB12B isoform 1
FAM126A	ICP	chr7	-	23020295	22947402	NM_032581	84668	NP_115970	family with sequence similarity 126, member A	The protein encoded by this gene may play a part in the beta-catenin/Lef signaling pathway. Expression of this gene is down-regulated by beta-catenin. Defects in this gene are a cause of hypomyelination with congenital cataract (HCC). [provided by RefSeq]
FAM127A	HCP	chrX	+	133993998	133995241	NM_001078171	8933	NP_001071639	family with sequence similarity 127, member A
FAM129B	HCP	chr9	-	129371176	129307438	NM_022833	64855	NP_073744	hypothetical protein LOC64855 isoform 1
FAM134A	HCP	chr2	+	219751182	219758441	NM_024293	79137	NP_077269	hypothetical protein LOC79137	0
FAM134B	HCP	chr5	-	16670118	16526146	NM_001034850	54463	NP_001030022	hypothetical protein LOC54463 isoform 1
FAM136A	HCP	chr2	-	70382724	70376611	NM_032822	84908	NP_116211	hypothetical protein LOC84908
FAM13B	HCP	chr5	-	137396701	137301540	NM_001101800	51306	NP_001095270	hypothetical protein LOC51306 isoform 2
FAM155B	HCP	chrX	+	68641802	68669076	NM_015686	27112	NP_056501	transmembrane protein 28
FAM158A	HCP	chr14	-	23680637	23678013	NM_016049	51016	NP_057133	hypothetical protein LOC51016	0
FAM168B	HCP	chr2	-	131567474	131521918	NM_001009993	130074	NP_001009993	hypothetical protein LOC130074	0
FAM171A1	HCP	chr10	-	15453064	15293649	NM_001010924	221061	NP_001010924	hypothetical protein LOC221061 precursor
FAM174B	HCP	chr15	-	91000035	90961682	NM_207446	400451	NP_997329	hypothetical protein LOC400451	0
FAM181B	HCP	chr11	-	82122554	82120693	NM_175885	220382	NP_787081	hypothetical protein LOC220382
FAM189B	ICP	chr1	-	153491898	153483619	NM_198264	10712	NP_937995	hypothetical protein LOC10712 isoform b	0
FAM193B	HCP	chr5	-	176914144	176879395	NM_019057	54540	NP_061930	hypothetical protein LOC54540
FAM195A	HCP	chr16	+	631849	638475	NM_138418	84331	NP_612427	hypothetical protein LOC84331	0
FAM20C	HCP	chr7	+	288051	304059	NM_020223	56975	NP_064608	family with sequence similarity 20, member C	0
FAM21C	ICP	chr10	+	45542672	45608418	NM_015262	253725	NP_056077	vaccinia virus penetration factor
FAM3A	HCP	chrX	-	153397567	153387699	NM_021806	60343	NP_068578	family 3, member A protein precursor	0
FAM3C	HCP	chr7	-	120823658	120776140	NM_014888	10447	NP_055703	family with sequence similarity 3, member C	This gene is a member of the family with sequence similarity 3 (FAM3) family and encodes a secreted protein with a GG domain. A change in expression of this protein has been noted in pancreatic cancer-derived cells. Alternate transcriptional splice varian
FAM43B	ICP	chr1	+	20751518	20754099	NM_207334	163933	NP_997217	family with sequence similarity 43, member B
FAM46B	HCP	chr1	-	27211920	27204099	NM_052943	115572	NP_443175	hypothetical protein LOC115572
FAM49A	HCP	chr2	-	16710577	16597381	NM_030797	81553	NP_110424	family with sequence similarity 49, member A	0
FAM53A	HCP	chr4	-	1655516	1611604	NM_001013622	152877	NP_001013644	dorsal neural-tube nuclear protein	0
FAM57A	HCP	chr17	+	582596	592825	NM_024792	79850	NP_079068	family with sequence similarity 57, member A	0
FAM70B	HCP	chr13	-	113651873	113599043	NM_182614	348013	NP_872420	family with sequence similarity 70, member B	0
FAM78A	HCP	chr9	-	133141727	133123285	NM_033387	286336	NP_203745	hypothetical protein LOC286336
FAM78B	HCP	chr1	-	164402830	164305879	NM_001017961	149297	NP_001017961	hypothetical protein LOC149297
FAM81A	HCP	chr15	+	57517663	57603043	NM_152450	145773	NP_689663	hypothetical protein LOC145773
FAM83A	LCP	chr8	+	124263932	124291499	NM_207006	84985	NP_996889	hypothetical protein LOC84985 isoform b	0
FAM83D	HCP	chr20	+	36988368	37015117	NM_030919	81610	NP_112181	mitotic spindle protein CHICA
FAM83G	HCP	chr17	-	18848785	18815105	NM_001039999	644815	NP_001035088	hypothetical protein LOC644815	0
FAM84A	HCP	chr2	+	14690306	14693898	NM_145175	151354	NP_660158	family with sequence similarity 84, member A	0
FAM86A	ICP	chr16	-	5087790	5074302	NM_201598	196483	NP_963892	hypothetical protein LOC196483 isoform 2	0
FAM86B1	HCP	chr8	-	12089033	12077021	NM_001083537	85002	NP_001077006	hypothetical protein LOC85002
FANCB	HCP	chrX	-	14801105	14771449	NM_152633	2187	NP_689846	Fanconi anemia complementation group B	The Fanconi anemia complementation group (FANC) currently includes FANCA, FANCB, FANCC, FANCD1 (also called BRCA2), FANCD2, FANCE, FANCF, FANCG, FANCI, FANCJ (also called BRIP1), FANCL, FANCM and FANCN (also called PALB2). The previously defined group FAN
FANCE	HCP	chr6	+	35528115	35542859	NM_021922	2178	NP_068741	Fanconi anemia, complementation group E	The Fanconi anemia complementation group (FANC) currently includes FANCA, FANCB, FANCC, FANCD1 (also called BRCA2), FANCD2, FANCE, FANCF, FANCG, FANCI, FANCJ (also called BRIP1), FANCL, FANCM and FANCN (also called PALB2). The previously defined group FAN
FARP2	HCP	chr2	+	241944383	242082928	NM_014808	9855	NP_055623	FERM, RhoGEF and pleckstrin domain protein 2	0
FASN	HCP	chr17	-	77649395	77629502	NM_004104	2194	NP_004095	fatty acid synthase	The enzyme encoded by this gene is a multifunctional protein. Its main function is to catalyze the synthesis of palmitate from acetyl-CoA and malonyl-CoA, in the presence of NADPH, into long-chain saturated fatty acids. In some cancer cell lines, this pro
FASTK	HCP	chr7	-	150408884	150404640	NM_033015	10922	NP_148936	Fas-activated serine/threonine kinase isoform 4	The protein encoded by this gene is a member of the serine/threonine protein kinase family. This kinase was shown to be activated rapidly during Fas-mediated apoptosis in Jurkat cells. In response to Fas receptor ligation, it phosphorylates TIA1, an apopt
FBL	HCP	chr19	-	45028894	45016933	NM_001436	2091	NP_001427	fibrillarin	This gene product is a component of a nucleolar small nuclear ribonucleoprotein (snRNP) particle thought to participate in the first step in processing preribosomal RNA. It is associated with the U3, U8, and U13 small nuclear RNAs and is located in the de
FBLN1	HCP	chr22	+	44277382	44375678	NM_006486	2192	NP_006477	fibulin 1 isoform D	Fibulin 1 is a secreted glycoprotein that becomes incorporated into a fibrillar extracellular matrix. Calcium-binding is apparently required to mediate its binding to laminin and nidogen. It mediates platelet adhesion via binding fibrinogen. Four splice v
FBLN7	HCP	chr2	+	112612432	112662262	NM_001128165	129804	NP_001121637	fibulin 7 isoform 2	0
FBN1	HCP	chr15	-	46725210	46487796	NM_000138	2200	NP_000129	fibrillin 1 precursor	This gene encodes a member of the fibrillin family. The encoded protein is a large, extracellular matrix glycoprotein that serve as a structural component of 10-12 nm calcium-binding microfibrils. These microfibrils provide force bearing structural suppor
FBN3	LCP	chr19	-	8118385	8036286	NM_032447	84467	NP_115823	fibrillin 3 precursor	This gene encodes a protein that belongs to the fibrillin gene family. Fibrillins are extracellular matrix molecules that assemble into microfibrils in many connective tissues. This gene is most highly expressed in fetal tissues and its protein product is
FBP1	HCP	chr9	-	96441744	96405237	NM_000507	2203	NP_000498	fructose-1,6-bisphosphatase 1	Fructose-1,6-bisphosphatase 1, a gluconeogenesis regulatory enzyme, catalyzes the hydrolysis of fructose 1,6-bisphosphate to fructose 6-phosphate and inorganic phosphate. Fructose-1,6-diphosphatase deficiency is associated with hypoglycemia and metabolic
FBXL12	HCP	chr19	-	9790731	9781942	NM_017703	54850	NP_060173	F-box and leucine-rich repeat protein 12	Members of the F-box protein family, such as FBXL12, are characterized by an approximately 40-amino acid F-box motif. SCF complexes, formed by SKP1 (MIM 601434), cullin (see CUL1; MIM 603134), and F-box proteins, act as protein-ubiquitin ligases. F-box pr
FBXL14	HCP	chr12	-	1573592	1545420	NM_152441	144699	NP_689654	F-box and leucine-rich repeat protein 14	Members of the F-box protein family, such as FBXL14, are characterized by an approximately 40-amino acid F-box motif. SCF complexes, formed by SKP1 (MIM 601434), cullin (see CUL1; MIM 603134), and F-box proteins, act as protein-ubiquitin ligases. F-box pr
FBXL17	HCP	chr5	-	107745698	107222638	NM_001163315	64839	NP_001156787	F-box and leucine-rich repeat protein 17	Members of the F-box protein family, such as FBXL17, are characterized by an approximately 40-amino acid F-box motif. SCF complexes, formed by SKP1 (MIM 601434), cullin (see CUL1; MIM 603134), and F-box proteins, act as protein-ubiquitin ligases. F-box pr
FBXL3	HCP	chr13	-	76499332	76477390	NM_012158	26224	NP_036290	F-box and leucine-rich repeat protein 3	This gene encodes a member of the F-box protein family which is characterized by an approximately 40 amino acid motif, the F-box. The F-box proteins constitute one of the four subunits of ubiquitin protein ligase complex called SCFs (SKP1-cullin-F-box), w
FBXL5	HCP	chr4	-	15266111	15215251	NM_012161	26234	NP_036293	F-box and leucine-rich repeat protein 5 isoform	This gene encodes a member of the F-box protein family which is characterized by an approximately 40 amino acid motif, the F-box. The F-box proteins constitute one of the four subunits of ubiquitin protein ligase complex called SCFs (SKP1-cullin-F-box), w
FBXL6	HCP	chr8	-	145552940	145549898	NM_024555	26233	NP_078831	F-box and leucine-rich repeat protein 6 isoform	This gene encodes a member of the F-box protein family which is characterized by an approximately 40 amino acid motif, the F-box. The F-box proteins constitute one of the four subunits of ubiquitin protein ligase complex called SCFs (SKP1-cullin-F-box), w
FBXO11	HCP	chr2	-	47986318	47887562	NM_025133	80204	NP_079409	F-box only protein 11 isoform 1	This gene encodes a member of the F-box protein family which is characterized by an approximately 40 amino acid motif, the F-box. The F-box proteins constitute one of the four subunits of ubiquitin protein ligase complex called SCFs (SKP1-cullin-F-box), w
FBXO2	HCP	chr1	-	11637326	11631034	NM_012168	26232	NP_036300	F-box only protein 2	This gene encodes a member of the F-box protein family which is characterized by an approximately 40 amino acid motif, the F-box. The F-box proteins constitute one of the four subunits of the ubiquitin protein ligase complex called SCFs (SKP1-cullin-F-box
FBXO27	HCP	chr19	-	44215038	44206502	NM_178820	126433	NP_849142	F-box protein 27	Members of the F-box protein family, such as FBXO27, are characterized by an approximately 40-amino acid F-box motif. SCF complexes, formed by SKP1 (MIM 601434), cullin (see CUL1; MIM 603134), and F-box proteins, act as protein-ubiquitin ligases. F-box pr
FBXO3	HCP	chr11	-	33752647	33719065	NM_012175	26273	NP_036307	F-box only protein 3 isoform 1	This gene encodes a member of the F-box protein family which is characterized by an approximately 40 amino acid motif, the F-box. The F-box proteins constitute one of the four subunits of the ubiquitin protein ligase complex called SCFs (SKP1-cullin-F-box
FBXO30	HCP	chr6	-	146177614	146160964	NM_032145	84085	NP_115521	F-box only protein 30	This gene encodes a member of the F-box protein family which is characterized by an approximately 40 amino acid motif, the F-box. The F-box proteins constitute one of the four subunits of the ubiquitin protein ligase complex called SCFs (SKP1-cullin-F-box
FBXO31	HCP	chr16	-	85974895	85920444	NM_024735	79791	NP_079011	F-box protein 31	Members of the F-box protein family, such as FBXO31, are characterized by an approximately 40-amino acid F-box motif. SCF complexes, formed by SKP1 (MIM 601434), cullin (see CUL1; MIM 603134), and F-box proteins, act as protein-ubiquitin ligases. F-box pr
FBXO36	HCP	chr2	+	230495450	230586069	NM_174899	130888	NP_777559	F-box protein 36	Members of the F-box protein family, such as FBXO36, are characterized by an approximately 40-amino acid F-box motif. SCF complexes, formed by SKP1 (MIM 601434), cullin (see CUL1; MIM 603134), and F-box proteins, act as protein-ubiquitin ligases. F-box pr
FBXO44	HCP	chr1	+	11637018	11645971	NM_183412	93611	NP_904319	F-box protein 44 isoform 2	This gene encodes a member of the F-box protein family which is characterized by an approximately 40 amino acid motif, the F-box. The F-box proteins constitute one of the four subunits of the ubiquitin protein ligase complex called SCFs (SKP1-cullin-F-box
FBXO44	HCP	chr1	+	11637500	11645971	NM_183413	93611	NP_904320	F-box protein 44 isoform 2	This gene encodes a member of the F-box protein family which is characterized by an approximately 40 amino acid motif, the F-box. The F-box proteins constitute one of the four subunits of the ubiquitin protein ligase complex called SCFs (SKP1-cullin-F-box
FBXO45	HCP	chr3	+	197780121	197800327	NM_001105573	200933	NP_001099043	F-box protein 45	Members of the F-box protein family, such as FBXO45, are characterized by an approximately 40-amino acid F-box motif. SCF complexes, formed by SKP1 (MIM 601434), cullin (see CUL1; MIM 603134), and F-box proteins, act as protein-ubiquitin ligases. F-box pr
FBXO7	HCP	chr22	+	31201223	31224818	NM_001033024	25793	NP_001028196	F-box only protein 7 isoform 2	This gene encodes a member of the F-box protein family which is characterized by an approximately 40 amino acid motif, the F-box. The F-box proteins constitute one of the four subunits of the ubiquitin protein ligase complex called SCFs (SKP1-cullin-F-box
FBXO7	HCP	chr22	+	31200706	31224818	NM_012179	25793	NP_036311	F-box only protein 7 isoform 1	This gene encodes a member of the F-box protein family which is characterized by an approximately 40 amino acid motif, the F-box. The F-box proteins constitute one of the four subunits of the ubiquitin protein ligase complex called SCFs (SKP1-cullin-F-box
FBXW5	HCP	chr9	-	138958994	138954707	NM_018998	54461	NP_061871	F-box and WD repeat domain containing 5	This gene encodes a member of the F-box protein family, members of which are characterized by an approximately 40 amino acid motif, the F-box. The F-box proteins constitute one of the four subunits of ubiquitin protein ligase complex called SCFs (SKP1-cul
FBXW8	HCP	chr12	+	115833143	115953336	NM_153348	26259	NP_699179	F-box and WD repeat domain containing 8 isoform	This gene encodes a member of the F-box protein family, members of which are characterized by an approximately 40 amino acid motif, the F-box. The F-box proteins constitute one of the four subunits of ubiquitin protein ligase complex called SCFs (SKP1-cul
FDFT1	HCP	chr8	+	11697598	11734227	NM_004462	2222	NP_004453	squalene synthase	This gene encodes a membrane-associated enzyme located at a branch point in the mevalonate pathway. The encoded protein is the first specific enzyme in cholesterol biosynthesis, catalyzing the dimerization of two molecules of farnesyl diphosphate in a two
FEM1A	HCP	chr19	+	4742727	4746571	NM_018708	55527	NP_061178	fem-1 homolog a	0
FGF22	HCP	chr19	+	590925	594604	NM_020637	27006	NP_065688	fibroblast growth factor 22 precursor	The protein encoded by this gene is a member of the fibroblast growth factor (FGF) family. FGF family members possess broad mitogenic and cell survival activities and are involved in a variety of biological processes including embryonic development, cell
FGF4	HCP	chr11	-	69299352	69296977	NM_002007	2249	NP_001998	fibroblast growth factor 4 precursor	The protein encoded by this gene is a member of the fibroblast growth factor (FGF) family. FGF family members possess broad mitogenic and cell survival activities and are involved in a variety of biological processes including embryonic development, cell
FGFRL1	HCP	chr4	+	995609	1010686	NM_001004356	53834	NP_001004356	fibroblast growth factor receptor-like 1	The protein encoded by this gene is a member of the fibroblast growth factor receptor (FGFR) family, where amino acid sequence is highly conserved between members and throughout evolution. FGFR family members differ from one another in their ligand affini
FGFRL1	HCP	chr4	+	995759	1010686	NM_001004358	53834	NP_001004358	fibroblast growth factor receptor-like 1	The protein encoded by this gene is a member of the fibroblast growth factor receptor (FGFR) family, where amino acid sequence is highly conserved between members and throughout evolution. FGFR family members differ from one another in their ligand affini
FGFRL1	HCP	chr4	+	996251	1010686	NM_021923	53834	NP_068742	fibroblast growth factor receptor-like 1	The protein encoded by this gene is a member of the fibroblast growth factor receptor (FGFR) family, where amino acid sequence is highly conserved between members and throughout evolution. FGFR family members differ from one another in their ligand affini
FHL3	HCP	chr1	-	38243821	38235028	NM_004468	2275	NP_004459	four and a half LIM domains 3	LIM proteins are defined by the possession of a highly conserved double zinc finger motif called the LIM domain.[supplied by OMIM]. Publication Note: This RefSeq record includes a subset of the publications that are available for this gene. Please see t
FHOD3	HCP	chr18	+	32131699	32614016	NM_025135	80206	NP_079411	formin homology 2 domain containing 3	Proteins that contain formin (FMN; MIM 136535) homology (FH) domains, such as FHOD3, play a role in regulation of the actin cytoskeleton (Kanaya et al., 2005 [PubMed 15966898]).[supplied by OMIM].
FKBP1A	HCP	chr20	-	1321816	1300360	NM_054014	2280	NP_463460	FK506 binding protein 1A, 12kDa	The protein encoded by this gene is a member of the immunophilin protein family, which play a role in immunoregulation and basic cellular processes involving protein folding and trafficking. The protein is a cis-trans prolyl isomerase that binds the immun
FKBP1B	HCP	chr2	+	24126087	24140052	NM_004116	2281	NP_004107	FK506 binding protein 1B, 12.6 kDa isoform a	The protein encoded by this gene is a member of the immunophilin protein family, which play a role in immunoregulation and basic cellular processes involving protein folding and trafficking. This encoded protein is a cis-trans prolyl isomerase that binds
FKBP2	HCP	chr11	+	63765179	63768182	NM_001135208	2286	NP_001128680	FK506 binding protein 2 precursor	The protein encoded by this gene is a member of the immunophilin protein family, which play a role in immunoregulation and basic cellular processes involving protein folding and trafficking. This encoded protein is a cis-trans prolyl isomerase that binds
FKBP2	HCP	chr11	+	63764988	63768182	NM_004470	2286	NP_004461	FK506 binding protein 2 precursor	The protein encoded by this gene is a member of the immunophilin protein family, which play a role in immunoregulation and basic cellular processes involving protein folding and trafficking. This encoded protein is a cis-trans prolyl isomerase that binds
FKBP2	ICP	chr11	+	63766163	63768182	NM_057092	2286	NP_476433	FK506 binding protein 2 precursor	The protein encoded by this gene is a member of the immunophilin protein family, which play a role in immunoregulation and basic cellular processes involving protein folding and trafficking. This encoded protein is a cis-trans prolyl isomerase that binds
FKBP7	HCP	chr2	-	179051601	179036638	NM_181342	51661	NP_851939	FK506 binding protein 7 isoform a precursor	The protein encoded by this gene belongs to the FKBP-type peptidyl-prolyl cis/trans isomerase (PPIase) family. Members of this family exhibit PPIase activity and function as molecular chaperones. A similar protein in mouse is located in the endoplasmic re
FKBP8	ICP	chr19	-	18515383	18503567	NM_012181	23770	NP_036313	FK506-binding protein 8	The protein encoded by this gene is a member of the immunophilin protein family, which play a role in immunoregulation and basic cellular processes involving protein folding and trafficking. Unlike the other members of the family, this encoded protein doe
FKRP	HCP	chr19	+	51941142	51953672	NM_024301	79147	NP_077277	fukutin-related protein	This gene encodes a protein which is targeted to the medial Golgi apparatus and is necessary for posttranslational modification of dystroglycan. Mutations in this gene have been associated with congenital muscular dystrophy, mental retardation, and cerebe
FLI1	HCP	chr11	+	128069022	128188372	NM_002017	2313	NP_002008	Friend leukemia virus integration 1 isoform 1
FLJ13197	HCP	chr4	-	38342644	38290716	NR_026804	79667			0
FLJ16779	HCP	chr20	+	61355774	61363408	NR_024389	100192386			0
FLJ33630	HCP	chr5	-	127446665	127385142	NR_015360	644873			0
FLJ36031	ICP	chr7	-	106088827	106086384	NM_175884	168455	NP_787080	hypothetical protein LOC168455	0
FLJ39653	HCP	chr4	+	15837383	15868908	NR_027697	202020			0
FLJ41350	HCP	chr10	+	102979340	102988605	NR_029380	399806
FLJ45244	HCP	chr14	+	94693777	94716023	NR_015415	400242
FLJ90757	HCP	chr17	-	76623114	76617527	NR_026857	440465			0
FLNA	HCP	chrX	-	153256200	153230093	NM_001456	2316	NP_001447	filamin A, alpha isoform 1	The protein encoded by this gene is an actin-binding protein that crosslinks actin filaments and links actin filaments to membrane glycoproteins. The encoded protein is involved in remodeling the cytoskeleton to effect changes in cell shape and migration.
FLNC	HCP	chr7	+	128257718	128286564	NM_001127487	2318	NP_001120959	gamma filamin isoform b	This gene encodes one of three related filamin genes, specifically gamma filamin. These filamin proteins crosslink actin filaments into orthogonal networks in cortical cytoplasm and participate in the anchoring of membrane proteins for the actin cytoskele
FLOT1	HCP	chr6	-	30818432	30803489	NM_005803	10211	NP_005794	flotillin 1	Caveolae are small domains on the inner cell membrane involved in vesicular trafficking and signal transduction. FLOT1 encodes a caveolae-associated, integral membrane protein. The function of flotillin 1 has not been determined. [provided by RefSeq].
FLYWCH2	HCP	chr16	+	2873196	2889383	NM_138439	114984	NP_612448	FLYWCH family member 2
FMNL1	HCP	chr17	+	40655074	40680466	NM_005892	752	NP_005883	formin-like 1	This gene encodes a formin-related protein. Formin-related proteins have been implicated in morphogenesis, cytokinesis, and cell polarity. An alternative splice variant has been described but its full length sequence has not been determined. [provided by
FNBP1	HCP	chr9	-	131845294	131689286	NM_015033	23048	NP_055848	formin binding protein 1	The protein encoded by this gene is a member of the formin-binding-protein family. The protein contains an N-terminal Fer/Cdc42-interacting protein 4 (CIP4) homology (FCH) domain followed by a coiled-coil domain, a proline-rich motif, a second coiled-coil
FNDC1	HCP	chr6	+	159510416	159613130	NM_032532	84624	NP_115921	fibronectin type III domain containing 1
FNTA	HCP	chr8	+	43030598	43060088	NM_001018677	2339	NP_001018197	farnesyltransferase, CAAX box, alpha isoform c	Prenyltransferases attach either a farnesyl group or a geranylgeranyl group in thioether linkage to the cysteine residue of protein's with a C-terminal CAAX box. CAAX geranylgeranyltransferase and CAAX farnesyltransferase are heterodimers that share the s
FOXC1	HCP	chr6	+	1555679	1559128	NM_001453	2296	NP_001444	forkhead box C1	This gene belongs to the forkhead family of transcription factors which is characterized by a distinct DNA-binding forkhead domain. The specific function of this gene has not yet been determined; however, it has been shown to play a role in the regulatio
FOXD1	HCP	chr5	-	72780108	72777840	NM_004472	2297	NP_004463	forkhead box D1	This intronless gene belongs to the forkhead family of transcription factors which is characterized by a distinct forkhead domain. The specific function of this gene has not yet been determined; however, it may play a role in tumor formation. [provided b
FOXD3	HCP	chr1	+	63561317	63563385	NM_012183	27022	NP_036315	forkhead box D3	This gene belongs to the forkhead family of transcription factors which is characterized by a distinct forkhead domain. Mutations in this gene cause autoimmune susceptibility 1. [provided by RefSeq].
FOXF1	HCP	chr16	+	85101633	85105571	NM_001451	2294	NP_001442	forkhead box F1	This gene belongs to the forkhead family of transcription factors which is characterized by a distinct forkhead domain. The specific function of this gene has not yet been determined; however, it may play a role in the regulation of pulmonary genes as we
FOXF2	HCP	chr6	+	1335067	1340831	NM_001452	2295	NP_001443	forkhead box F2	FOXF2 encodes forkhead box F2, one of many human homologues of the Drosophila melanogaster transcription factor forkhead. FOXF2 is expressed in lung and placenta, and has been shown to transcriptionally activate several lung-specific genes. [provided by R
FOXG1	HCP	chr14	+	28306037	28308622	NM_005249	2290	NP_005240	forkhead box G1	This gene belongs to the forkhead family of transcription factors which is characterized by a distinct forkhead domain. The specific function of this gene has not yet been determined; however, it may play a role in the development of the brain and telenc
FOXK2	HCP	chr17	+	78070882	78155772	NM_004514	3607	NP_004505	forkhead box K2	The protein encoded by this gene contains a fork head DNA binding domain. This protein can bind to the purine-rich motifs of the HIV long terminal repeat (LTR), and to the similar purine-rich motif in the interleukin 2 (IL2) promoter. It may be involved i
FOXN4	HCP	chr12	-	108231408	108200165	NM_213596	121643	NP_998761	forkhead box N4	Members of the winged-helix/forkhead family of transcription factors, such as FOXN4, are characterized by a 110-amino acid DNA-binding domain that can fold into a variant of the helix-turn-helix motif consisting of 3 alpha helices flanked by 2 large loops
FOXO3	HCP	chr6	+	108988761	109112664	NM_001455	2309	NP_001446	forkhead box O3A	This gene belongs to the forkhead family of transcription factors which are characterized by a distinct forkhead domain. This gene likely functions as a trigger for apoptosis through expression of genes necessary for cell death. Translocation of this gene
FOXO3	HCP	chr6	+	108987718	109112664	NM_201559	2309	NP_963853	forkhead box O3A	This gene belongs to the forkhead family of transcription factors which are characterized by a distinct forkhead domain. This gene likely functions as a trigger for apoptosis through expression of genes necessary for cell death. Translocation of this gene
FOXP4	HCP	chr6	+	41622141	41678100	NM_138457	116113	NP_612466	forkhead box P4 isoform 2	This gene belongs to subfamily P of the forkhead box (FOX) transcription factor family. Forkhead box transcription factors play important roles in the regulation of tissue- and cell type-specific gene transcription during both development and adulthood. M
FRAT1	HCP	chr10	+	99069011	99071662	NM_005479	10023	NP_005470	GSK-3 binding protein FRAT1	The protein encoded by this gene belongs to the GSK-3-binding protein family. The protein inhibits GSK-3-mediated phosphorylation of beta-catenin and positively regulates the Wnt signaling pathway. It may function in tumor progression and in lymphomagenes
FREQ	HCP	chr9	+	131974677	132039404	NM_014286	23413	NP_055101	frequenin homolog isoform 1	This gene is a member of the neuronal calcium sensor gene family, which encode calcium-binding proteins expressed predominantly in neurons. The protein encoded by this gene regulates G protein-coupled receptor phosphorylation in a calcium-dependent manner
FRMD3	HCP	chr9	-	85343168	85052126	NM_174938	257019	NP_777598	FERM domain containing 3	Protein 4.1 of red blood cells, or 4.1R (EPB41; MIM 130500), is a multifunctional protein essential for maintaining erythrocyte shape and membrane mechanical properties. The protein 4.1 family comprises a group of structural proteins that includes, in add
FRMD8	HCP	chr11	+	64910616	64937571	NM_031904	83786	NP_114110	FERM domain containing 8
FSCN1	HCP	chr7	+	5598979	5612812	NM_003088	6624	NP_003079	fascin 1	0
FSCN2	ICP	chr17	+	77110011	77114631	NM_012418	25794	NP_036550	fascin 2 isoform 1	This gene encodes a member of the fascin protein family. Fascins crosslink actin into filamentous bundles within dynamic cell extensions. This family member is proposed to play a role in photoreceptor disk morphogenesis. A mutation in this gene results in
FSTL1	ICP	chr3	-	121652608	121595751	NM_007085	11167	NP_009016	follistatin-like 1 precursor	This gene encodes a protein with similarity to follistatin, an activin-binding protein. It contains an FS module, a follistatin-like sequence containing 10 conserved cysteine residues. This gene product is thought to be an autoantigen associated with rheu
FTH1	HCP	chr11	-	61491708	61488332	NM_002032	2495	NP_002023	ferritin, heavy polypeptide 1	This gene encodes the heavy subunit of ferritin, the major intracellular iron storage protein in prokaryotes and eukaryotes. It is composed of 24 subunits of the heavy and light ferritin chains. Variation in ferritin subunit composition may affect the rat
FTSJ2	HCP	chr7	-	2248359	2240451	NM_013393	29960	NP_037525	FtsJ homolog 2	The protein encoded by this gene is a member of the S-adenosylmethionine-binding protein family. It is a nucleolar protein and it may be involved in the processing and modification of rRNA. This gene has been suggested to be involved in cell cycle control
FTSJD2	HCP	chr6	+	37508884	37557262	NM_015050	23070	NP_055865	FtsJ methyltransferase domain containing 2	0
FUT8	HCP	chr14	+	64949287	65279715	NM_178154	2530	NP_835367	fucosyltransferase 8 isoform a	This enzyme belongs to the family of fucosyltransferases. The product of this gene catalyzes the transfer of fucose from GDP-fucose to N-linked type complex glycopeptides. This enzyme is distinct from other fucosyltransferases which catalyze alpha1-2, alp
FXYD7	ICP	chr19	+	40325993	40337045	NM_022006	53822	NP_071289	FXYD domain-containing ion transport regulator	This reference sequence was derived from multiple replicate ESTs and validated by similar human genomic sequence. This gene encodes a member of a family of small membrane proteins that share a 35-amino acid signature sequence domain, beginning with the se
FYN	HCP	chr6	-	112301320	112089177	NM_002037	2534	NP_002028	proto-oncogene tyrosine-protein kinase fyn	This gene is a member of the protein-tyrosine kinase oncogene family. It encodes a membrane-associated tyrosine kinase that has been implicated in the control of cell growth. The protein associates with the p85 subunit of phosphatidylinositol 3-kinase and
FYTTD1	HCP	chr3	+	198960820	198995714	NM_001011537	84248	NP_001011537	forty-two-three domain containing 1 isoform 2
FYTTD1	HCP	chr3	+	198961020	198995714	NM_032288	84248	NP_115664	forty-two-three domain containing 1 isoform 1
FYTTD1	HCP	chr3	+	198961657	198995714	NR_027840	84248
FZD2	HCP	chr17	+	39990450	39992433	NM_001466	2535	NP_001457	frizzled 2 precursor	Members of the 'frizzled' gene family encode 7-transmembrane domain proteins that are receptors for Wnt signaling proteins. The expression of the FZD2 gene appears to be developmentally regulated, with high levels of expression in fetal kidney and lung a
FZD4	HCP	chr11	-	86344081	86334368	NM_012193	8322	NP_036325	frizzled 4 precursor	This gene is a member of the frizzled gene family. Members of this family encode seven-transmembrane domain proteins that are receptors for the Wingless type MMTV integration site family of signaling proteins. Most frizzled receptors are coupled to the be
FZD5	HCP	chr2	-	208342388	208335554	NM_003468	7855	NP_003459	frizzled 5 precursor	Members of the 'frizzled' gene family encode 7-transmembrane domain proteins that are receptors for Wnt signaling proteins. The FZD5 protein is believed to be the receptor for the Wnt5A ligand. [provided by RefSeq]. Publication Note: This RefSeq record
FZD7	HCP	chr2	+	202607554	202611405	NM_003507	8324	NP_003498	frizzled 7 precursor	Members of the 'frizzled' gene family encode 7-transmembrane domain proteins that are receptors for Wnt signaling proteins. The FZD7 protein contains an N-terminal signal sequence, 10 cysteine residues typical of the cysteine-rich extracellular domain of
FZD8	HCP	chr10	-	35970368	35967182	NM_031866	8325	NP_114072	frizzled 8 precursor	This intronless gene is a member of the frizzled gene family. Members of this family encode seven-transmembrane domain proteins that are receptors for the Wingless type MMTV integration site family of signaling proteins. Most frizzled receptors are couple
GAA	HCP	chr17	+	75689949	75708274	NM_001079804	2548	NP_001073272	acid alpha-glucosidase preproprotein	This gene encodes acid alpha-glucosidase, which is essential for the degradation of glycogen to glucose in lysosomes. Different forms of acid alpha-glucosidase are obtained by proteolytic processing. Defects in this gene are the cause of glycogen storage
GAB2	HCP	chr11	-	77806516	77603984	NM_080491	9846	NP_536739	GRB2-associated binding protein 2 isoform a	This gene is a member of the GRB2-associated binding protein (GAB) gene family. These proteins contain pleckstrin homology (PH) domain, and bind SHP2 tyrosine phosphatase and GRB2 adapter protein. They act as adapters for transmitting various signals in r
GAB4	ICP	chr22	-	15869112	15822826	NM_001037814	128954	NP_001032903	GRB2-associated binding protein family, member	0
GABARAP	HCP	chr17	-	7086477	7084461	NM_007278	11337	NP_009209	GABA(A) receptor-associated protein	Gamma-aminobutyric acid A receptors [GABA(A) receptors] are ligand-gated chloride channels that mediate inhibitory neurotransmission. This gene encodes GABA(A) receptor-associated protein, which is highly positively charged in its N-terminus and shares se
GABBR1	ICP	chr6	-	29708941	29677983	NM_021904	2550	NP_068704	gamma-aminobutyric acid (GABA) B receptor 1	Gamma-aminobutyric acid (GABA) is the main inhibitory neurotransmitter in the mammalian central nervous system. GABA exerts its effects through ionotropic [GABA(A/C)] receptors, to produce fast synaptic inhibition, and metabotropic [GABA(B)] receptors, to
GABRB3	HCP	chr15	-	24569344	24339786	NM_000814	2562	NP_000805	gamma-aminobutyric acid (GABA) A receptor, beta	This gene encodes a member of the ligand-gated ionic channel family. The encoded protein is one of at least 13 distinct subunits of a multisubunit chloride channel that serves as the receptor for gamma-aminobutyric acid, the major inhibitory transmitter o
GABRB3	ICP	chr15	-	24570020	24339786	NM_021912	2562	NP_068712	gamma-aminobutyric acid (GABA) A receptor, beta	This gene encodes a member of the ligand-gated ionic channel family. The encoded protein is one of at least 13 distinct subunits of a multisubunit chloride channel that serves as the receptor for gamma-aminobutyric acid, the major inhibitory transmitter o
GABRD	HCP	chr1	+	1940627	1952052	NM_000815	2563	NP_000806	gamma-aminobutyric acid (GABA) A receptor, delta	Gamma-aminobutyric acid (GABA) is the major inhibitory neurotransmitter in the mammalian brain where it acts at GABA-A receptors, which are ligand-gated chloride channels. Chloride conductance of these channels can be modulated by agents such as benzodiaz
GAGE12C	ICP	chrX	+	49212388	49219755	NM_001098408	729422	NP_001091878	G antigen 12C	0
GAGE12D	ICP	chrX	+	49212377	49219765	NM_001127199	100132399	NP_001120671	G antigen 12D	0
GAGE12E	ICP	chrX	+	49212388	49219755	NM_001098418	729431	NP_001091888	G antigen 12E	0
GAGE12F	ICP	chrX	+	49213543	49219661	NM_001098405	100008586	NP_001091875	G antigen 12F	0
GAGE12G	ICP	chrX	+	49212388	49219755	NM_001098409	645073	NP_001091879	G antigen 12G	0
GAGE12I	ICP	chrX	+	49212450	49219755	NM_001477	26748	NP_001468	G antigen 12I	This gene belongs to a family of genes that are expressed in a variety of tumors but not in normal tissues, except for the testis. The sequences of the family members are highly related but differ by scattered nucleotide substitutions. The antigenic pepti
GAGE2A	ICP	chrX	+	49084525	49200644	NM_001127212	729447	NP_001120684	G antigen 2A	0
GAGE2C	ICP	chrX	+	49084539	49101374	NM_001472	2574	NP_001463	G antigen 2	This gene belongs to a family of genes that are expressed in a variety of tumors but not in normal tissues, except for the testis. The sequences of the family members are highly related but differ by scattered nucleotide substitutions. The antigenic pepti
GAGE2D	ICP	chrX	+	49084506	49110887	NM_001098407	729408	NP_001091877	G antigen 2D	0
GAGE2E	ICP	chrX	+	49084550	49091867	NM_001127200	26749	NP_001120672	G antigen 2E	0
GAGE6	ICP	chrX	+	49212423	49219751	NM_001476	2578	NP_001467	G antigen 6	This gene belongs to a family of genes that are expressed in a variety of tumors but not in normal tissues, except for the testis. The sequences of the family members are highly related but differ by scattered nucleotide substitutions. The antigenic pepti
GAGE8	ICP	chrX	+	49084550	49181532	NM_012196	100101629	NP_036328	G antigen 8	This gene belongs to a family of genes that are expressed in a variety of tumors but not in normal tissues, except for the testis. The sequences of the family members are highly related but differ by scattered nucleotide substitutions. The antigenic pepti
GAK	HCP	chr4	-	916174	833064	NM_005255	2580	NP_005246	cyclin G associated kinase	In all eukaryotes, the cell cycle is governed by cyclin-dependent protein kinases (CDKs), whose activities are regulated by cyclins and CDK inhibitors in a diverse array of mechanisms that involve the control of phosphorylation and dephosphorylation of Se
GAL	HCP	chr11	+	68208558	68215219	NM_015973	51083	NP_057057	galanin preproprotein	Galanin is small neuropeptide that functions as a cellular messenger within the central and peripheral nervous systems, modulating diverse physiologic functions (Mechenthaler, 2008 [PubMed 18500643]).[supplied by OMIM]. Publication Note: This RefSeq rec
GALNS	HCP	chr16	-	87450875	87407642	NM_000512	2588	NP_000503	galactosamine (N-acetyl)-6-sulfate sulfatase	This gene encodes N-acetylgalactosamine-6-sulfatase which is a lysosomal exohydrolase required for the degradation of the glycosaminoglycans, keratan sulfate, and chondroitin 6-sulfate. Sequence alterations including point, missense and nonsense mutations
GALNT10	HCP	chr5	+	153550487	153780003	NM_198321	55568	NP_938080	polypeptide N-acetylgalactosaminyltransferase 10	This gene belongs to the polypeptide N-acetylgalactosaminyltransferase (pp-GalNAc-T) gene family. Polypeptide GalNAc transferases initiate the synthesis of mucin-type oligosaccharides by transferring GalNAc from UDP-GalNAc to the hydroxyl group of either
GALNT12	HCP	chr9	+	100609801	100652180	NM_024642	79695	NP_078918	polypeptide N-acetylgalactosaminyltransferase	GALNT12 is a member of a family of UDP-GalNAc:polypeptide N-acetylgalactosaminyltransferases (EC 2.4.1.41), which catalyze the transfer of N-acetylgalactosamine (GalNAc) from UDP-GalNAc to a hydroxyl amino acid on a polypeptide acceptor in the initial ste
GALNT14	ICP	chr2	-	31215075	30986836	NM_024572	79623	NP_078848	polypeptide N-acetylgalactosaminyltransferase	GALNT14 (EC 2.4.1.41) belongs to a large subfamily of glycosyltransferases residing in the Golgi apparatus. GALNT enzymes catalyze the first step in the O-glycosylation of mammalian proteins by transferring N-acetyl-D-galactosamine (GalNAc) to peptide sub
GALNT2	HCP	chr1	+	228269578	228484498	NM_004481	2590	NP_004472	polypeptide N-acetylgalactosaminyltransferase 2	This gene encodes polypeptide N-acetylgalactosaminyltransferase 2, a member of the GalNAc-transferases family. This family transfers an N-acetyl galactosamine to the hydroxyl group of a serine or threonine residue in the first step of O-linked oligosaccha
GALNTL1	HCP	chr14	+	68796433	68890943	NM_001168368	57452	NP_001161840	polypeptide	0
GALR2	HCP	chr17	+	71582486	71585168	NM_003857	8811	NP_003848	galanin receptor 2	Galanin is an important neuromodulator present in the brain, gastrointestinal system, and hypothalamopituitary axis. It is a 30-amino acid non-C-terminally amidated peptide that potently stimulates growth hormone secretion, inhibits cardiac vagal slowing
GALR3	LCP	chr22	+	36549334	36551448	NM_003614	8484	NP_003605	galanin receptor 3	The neuropeptide galanin modulates a variety of physiologic processes including cognition/memory, sensory/pain processing, hormone secretion, and feeding behavior. The human galanin receptors are G protein-coupled receptors that functionally couple to th
GAS7	HCP	chr17	-	10042593	9754650	NM_201433	8522	NP_958839	growth arrest-specific 7 isoform c	Growth arrest-specific 7 is expressed primarily in terminally differentiated brain cells and predominantly in mature cerebellar Purkinje neurons. GAS7 plays a putative role in neuronal development. Several transcript variants encoding proteins which vary
GATSL3	HCP	chr22	-	29015616	29011106	NM_001037666	652968	NP_001032755	GATS protein-like 3	0
GBX2	HCP	chr2	-	236741391	236739045	NM_001485	2637	NP_001476	gastrulation brain homeo box 2	0
GDE1	ICP	chr16	-	19440951	19420515	NM_016641	51573	NP_057725	glycerophosphodiester phosphodiesterase 1	0
GDF1	HCP	chr19	-	18867953	18840360	NM_001492	2657	NP_001483	growth differentiation factor 1 precursor	This gene encodes a member of the bone morphogenetic protein (BMP) family and the TGF-beta superfamily. This group of proteins is characterized by a polybasic proteolytic processing site that is cleaved to produce a mature protein containing seven conserv
GDF10	HCP	chr10	-	48059172	48045794	NM_004962	2662	NP_004953	growth differentiation factor 10 precursor	The protein encoded by this gene is a member of the bone morphogenetic protein (BMP) family and the TGF-beta superfamily. This group of proteins is characterized by a polybasic proteolytic processing site which is cleaved to produce a mature protein conta
GDF15	ICP	chr19	+	18357967	18360986	NM_004864	9518	NP_004855	growth differentiation factor 15	Bone morphogenetic proteins (e.g., BMP9; MIM 605120) are members of the transforming growth factor-beta (see TGFB1; MIM 190180) superfamily and regulate tissue differentiation and maintenance. They are synthesized as precursor molecules that are processed
GDF7	HCP	chr2	+	20729904	20734731	NM_182828	151449	NP_878248	growth differentiation factor 7 preproprotein	This gene encodes a member of the bone morphogenetic protein (BMP) family. BMPs belong to the transforming growth factor-beta superfamily of secreted signalling molecules that regulate diverse processes in growth, repair and embryonic development. In mous
GEMIN4	HCP	chr17	-	602251	594410	NM_015721	50628	NP_056536	gemin 4	The product of this gene is part of a large complex localized to the cytoplasm, nucleoli, and to discrete nuclear bodies called Gemini bodies (gems). The complex functions in spliceosomal snRNP assembly in the cytoplasm, and regenerates spliceosomes requi
GFPT2	HCP	chr5	-	179712921	179660305	NM_005110	9945	NP_005101	glutamine-fructose-6-phosphate transaminase 2	0
GGA2	HCP	chr16	-	23429309	23383143	NM_015044	23062	NP_055859	ADP-ribosylation factor binding protein 2	This gene encodes a member of the Golgi-localized, gamma adaptin ear-containing, ARF-binding (GGA) family. This family includes ubiquitous coat proteins that regulate the trafficking of proteins between the trans-Golgi network and the lysosome. These prot
GGA3	HCP	chr17	-	70769272	70744289	NM_014001	23163	NP_054720	ADP-ribosylation factor binding protein 3	This gene encodes a member of the Golgi-localized, gamma adaptin ear-containing, ARF-binding (GGA) family. This family includes ubiquitous coat proteins that regulate the trafficking of proteins between the trans-Golgi network and the lysosome. These prot
GGPS1	HCP	chr1	+	233558375	233574467	NM_001037277	9453	NP_001032354	geranylgeranyl diphosphate synthase 1 isoform A	This gene is a member of the prenyltransferase family and encodes a protein with geranylgeranyl diphosphate (GGPP) synthase activity. The enzyme catalyzes the synthesis of GGPP from farnesyl diphosphate and isopentenyl diphosphate. GGPP is an important mo
GGPS1	HCP	chr1	+	233558491	233574467	NM_004837	9453	NP_004828	geranylgeranyl diphosphate synthase 1 isoform A	This gene is a member of the prenyltransferase family and encodes a protein with geranylgeranyl diphosphate (GGPP) synthase activity. The enzyme catalyzes the synthesis of GGPP from farnesyl diphosphate and isopentenyl diphosphate. GGPP is an important mo
GGT5	LCP	chr22	-	22971110	22945621	NM_001099782	2687	NP_001093252	gamma-glutamyltransferase 5 isoform c	This gene is a member of a gene family that encodes gamma-glutamyl transpeptidase enzymes. This enzyme consists of a heavy and a light chain, and is able to hydrolyze the gamma-glutamyl moiety of glutathione. It converts leukotriene C4 to leukotriene D4,
GIT1	HCP	chr17	-	24940736	24924612	NM_014030	28964	NP_054749	G protein-coupled receptor kinase interactor 1
GJB3	ICP	chr1	+	35020497	35024554	NM_001005752	2707	NP_001005752	connexin 31	This gene is a member of the connexin gene family. The encoded protein is a component of gap junctions, which are composed of arrays of intercellular channels that provide a route for the diffusion of low molecular weight materials from cell to cell. Muta
GJB3	ICP	chr1	+	35019376	35024552	NM_024009	2707	NP_076872	connexin 31	This gene is a member of the connexin gene family. The encoded protein is a component of gap junctions, which are composed of arrays of intercellular channels that provide a route for the diffusion of low molecular weight materials from cell to cell. Muta
GJB6	HCP	chr13	-	19704534	19694100	NM_001110221	10804	NP_001103691	gap junction protein, beta 6	Gap junctions allow the transport of ions and metabolites between the cytoplasm of adjacent cells. They are formed by two hemichannels, made up of six connexin proteins assembled in groups. Each connexin protein has four transmembrane segments, two extrac
GJB6	ICP	chr13	-	19703372	19694100	NM_006783	10804	NP_006774	gap junction protein, beta 6	Gap junctions allow the transport of ions and metabolites between the cytoplasm of adjacent cells. They are formed by two hemichannels, made up of six connexin proteins assembled in groups. Each connexin protein has four transmembrane segments, two extrac
GK5	HCP	chr3	-	143427118	143359058	NM_001039547	256356	NP_001034636	glycerol kinase 5 (putative)
GKAP1	HCP	chr9	-	85622572	85544156	NM_001135953	80318	NP_001129425	G kinase anchoring protein 1 isoform b	This gene encodes a protein that is highly similar to the mouse cGMP-dependent protein kinase anchoring protein 42kDa. The mouse protein has been found to localize with the Golgi and recruit cGMP-dependent protein kinase I alpha to the Golgi in mouse test
GLCCI1	HCP	chr7	+	7974947	8095234	NM_138426	113263	NP_612435	glucocorticoid induced transcript 1	0
GLCE	HCP	chr15	+	67240026	67351598	NM_015554	26035	NP_056369	D-glucuronyl C5-epimerase	Heparan sulfate (HS) is a negatively charged cell surface polysaccharide required for the biologic activities of circulating extracellular ligands. GLCE is responsible for epimerization of D-glucuronic acid (GlcA) to L-iduronic acid (IdoA) of HS, which en
GLRB	HCP	chr4	+	158216726	158312692	NM_000824	2743	NP_000815	glycine receptor, beta isoform A precursor	This gene encodes the beta subunit of the glycine receptor, which is a pentamer composed of alpha and beta subunits. The receptor functions as a neurotransmitter-gated ion channel, which produces hyperpolarization via increased chloride conductance due to
GLRB	HCP	chr4	+	158217004	158312692	NM_001166060	2743	NP_001159532	glycine receptor, beta isoform A precursor	This gene encodes the beta subunit of the glycine receptor, which is a pentamer composed of alpha and beta subunits. The receptor functions as a neurotransmitter-gated ion channel, which produces hyperpolarization via increased chloride conductance due to
GLT25D2	ICP	chr1	-	182273486	182171588	NM_015101	23127	NP_055916	glycosyltransferase 25 domain containing 2
GLT8D1	HCP	chr3	-	52715088	52703543	NM_018446	55830	NP_060916	glycosyltransferase 8 domain containing 1	This gene encodes a member of the glycosyltransferase family. The specific function of this protein has not been determined. Three alternatively spliced variants encoding the same isoform have been described. [provided by RefSeq].
GLT8D1	ICP	chr3	-	52712662	52703543	NM_152932	55830	NP_690909	glycosyltransferase 8 domain containing 1	This gene encodes a member of the glycosyltransferase family. The specific function of this protein has not been determined. Three alternatively spliced variants encoding the same isoform have been described. [provided by RefSeq].
GLTP	HCP	chr12	-	108802676	108773130	NM_016433	51228	NP_057517	glycolipid transfer protein	The protein encoded by this gene is similar to bovine and porcine proteins which accelerate transfer of certain glycosphingolipids and glyceroglycolipids between membranes. It is thought to be a cytoplasmic protein. [provided by RefSeq]. Publication Note
GLTPD1	HCP	chr1	+	1250005	1254139	NM_001029885	80772	NP_001025056	glycolipid transfer protein domain containing 1
GLUL	ICP	chr1	-	180627964	180617462	NM_001033044	2752	NP_001028216	glutamine synthetase	The protein encoded by this gene belongs to the glutamine synthetase family. It catalyzes the synthesis of glutamine from glutamate and ammonia. Glutamine is a main source of energy and is involved in cell proliferation, inhibition of apoptosis, and cell
GLUL	HCP	chr1	-	180627162	180617462	NM_001033056	2752	NP_001028228	glutamine synthetase	The protein encoded by this gene belongs to the glutamine synthetase family. It catalyzes the synthesis of glutamine from glutamate and ammonia. Glutamine is a main source of energy and is involved in cell proliferation, inhibition of apoptosis, and cell
GLYR1	HCP	chr16	-	4837304	4793204	NM_032569	84656	NP_115958	cytokine-like nuclear factor n-pac	0
GM2A	HCP	chr5	+	150612805	150630144	NM_001167607	2760	NP_001161079	GM2 ganglioside activator isoform 2 precursor	This gene encodes a small glycolipid transport protein which acts as a substrate specific co-factor for the lysosomal enzyme beta-hexosaminidase A. Beta-hexosaminidase A, together with GM2 ganglioside activator, catalyzes the degradation of the gangliosid
GMPPA	ICP	chr2	+	220071856	220079955	NM_013335	29926	NP_037467	GDP-mannose pyrophosphorylase A	This gene is thought to encode a GDP-mannose pyrophosphorylase. This enzyme catalyzes the reaction which converts mannose-1-phosphate and GTP to GDP-mannose which is involved in the production of N-linked oligosaccharides. [provided by RefSeq].
GMPPA	ICP	chr2	+	220071872	220079955	NM_205847	29926	NP_995319	GDP-mannose pyrophosphorylase A	This gene is thought to encode a GDP-mannose pyrophosphorylase. This enzyme catalyzes the reaction which converts mannose-1-phosphate and GTP to GDP-mannose which is involved in the production of N-linked oligosaccharides. [provided by RefSeq].
GMPPB	HCP	chr3	-	49736388	49733935	NM_013334	29925	NP_037466	GDP-mannose pyrophosphorylase B isoform 1	This gene is thought to encode a GDP-mannose pyrophosphorylase. The encoded protein catalyzes the conversion of mannose-1-phosphate and GTP to GDP-mannose, a reaction involved in the production of N-linked oligosaccharides. Alternatively spliced transcrip
GMPS	HCP	chr3	+	157071018	157138214	NM_003875	8833	NP_003866	guanine monophosphate synthetase	In the de novo synthesis of purine nucleotides, IMP is the branch point metabolite at which point the pathway diverges to the synthesis of either guanine or adenine nucleotides. In the guanine nucleotide pathway, there are 2 enzymes involved in converting
GNA11	HCP	chr19	+	3045407	3072454	NM_002067	2767	NP_002058	guanine nucleotide binding protein (G protein),	0
GNA15	ICP	chr19	+	3087190	3114766	NM_002068	2769	NP_002059	guanine nucleotide binding protein (G protein),	0
GNAI1	HCP	chr7	+	79602075	79686661	NM_002069	2770	NP_002060	guanine nucleotide binding protein (G protein),	Guanine nucleotide-binding proteins (G proteins) form a large family of signal-transducing molecules. They are found as heterotrimers made up of alpha, beta, and gamma subunits. Members of the G protein family have been characterized most extensively on t
GNAL	HCP	chr18	+	11741561	11873144	NM_002071	2774	NP_002062	guanine nucleotide binding protein (G protein),	0
GNB1	HCP	chr1	-	1812355	1706588	NM_002074	2782	NP_002065	guanine nucleotide-binding protein, beta-1	Heterotrimeric guanine nucleotide-binding proteins (G proteins), which integrate signals between receptors and effector proteins, are composed of an alpha, a beta, and a gamma subunit. These subunits are encoded by families of related genes. This gene enc
GNB1L	HCP	chr22	-	18222462	18155933	NM_053004	54584	NP_443730	guanine nucleotide binding protein	This gene encodes a G-protein beta-subunit-like polypeptide which is a member of the WD repeat protein family. WD repeats are minimally conserved regions of approximately 40 amino acids typically bracketed by gly-his and trp-asp (GH-WD), which may facilit
GNG12	HCP	chr1	-	68071730	67939736	NM_018841	55970	NP_061329	G-protein gamma-12 subunit precursor
GNG4	HCP	chr1	-	233879916	233777607	NM_001098722	2786	NP_001092192	guanine nucleotide binding protein (G protein),
GNG4	HCP	chr1	-	233880677	233777607	NM_004485	2786	NP_004476	guanine nucleotide binding protein (G protein),
GNG5	HCP	chr1	-	84744850	84736593	NM_005274	2787	NP_005265	guanine nucleotide binding protein (G protein),	0
GNG8	ICP	chr19	-	51829779	51829172	NM_033258	94235	NP_150283	guanine nucleotide binding protein (G protein),	0
GNPNAT1	HCP	chr14	-	52328136	52311660	NM_198066	64841	NP_932332	glucosamine-phosphate N-acetyltransferase 1	0
GNPTAB	HCP	chr12	-	100748763	100663407	NM_024312	79158	NP_077288	N-acetylglucosamine-1-phosphate transferase	UDP-N-acetylglucosamine:lysosomal-enzyme N-acetylglucosamine-1-phosphotransferase (GlcNAc-phosphotransferase; EC 2.7.8.15) catalyzes the initial step in the synthesis of the mannose 6-phosphate determinant required for efficient intracellular targeting of
GOLSYN	HCP	chr8	-	110726227	110655580	NM_001099754	55638	NP_001093224	Golgi-localized syntaphilin-related protein	Syntabulin/GOLSYN is part of a kinesin motor-adaptor complex that is critical for the anterograde axonal transport of active zone components and contributes to activity-dependent presynaptic assembly during neuronal development (Cai et al., 2007 [PubMed 1
GOLSYN	LCP	chr8	-	110724595	110655580	NM_001099756	55638	NP_001093226	Golgi-localized syntaphilin-related protein	Syntabulin/GOLSYN is part of a kinesin motor-adaptor complex that is critical for the anterograde axonal transport of active zone components and contributes to activity-dependent presynaptic assembly during neuronal development (Cai et al., 2007 [PubMed 1
GORASP2	HCP	chr2	+	171493956	171531886	NM_015530	26003	NP_056345	golgi reassembly stacking protein 2	The Golgi complex plays a key role in the sorting and modification of proteins exported from the endoplasmic reticulum. The protein encoded by this gene is involved in establishing the stacked structure of the Golgi apparatus. [provided by RefSeq].
GP1BB	HCP	chr22	+	18091065	18092297	NM_000407	2812	NP_000398	glycoprotein Ib, beta polypeptide precursor	Platelet glycoprotein Ib (GPIb) is a heterodimeric transmembrane protein consisting of a disulfide-linked 140 kD alpha chain and 22 kD beta chain. It is part of the GPIb-V-IX system that constitutes the receptor for von Willebrand factor (VWF), and mediat
GPC1	HCP	chr2	+	241023787	241056168	NM_002081	2817	NP_002072	glypican 1 precursor	Cell surface heparan sulfate proteoglycans are composed of a membrane-associated protein core substituted with a variable number of heparan sulfate chains. Members of the glypican-related integral membrane proteoglycan family (GRIPS) contain a core protei
GPD1L	HCP	chr3	+	32123147	32185204	NM_015141	23171	NP_055956	glycerol-3-phosphate dehydrogenase 1-like	0
GPR124	HCP	chr8	+	37773581	37820650	NM_032777	25960	NP_116166	G protein-coupled receptor 124 precursor
GPR126	HCP	chr6	+	142664748	142809096	NM_001032395	57211	NP_001027567	G protein-coupled receptor 126 beta 2 precursor	This gene, which is upregulated in human umbilical vein endothelial cells, encodes a G protein-coupled receptor. Variations in this gene can affect a person's stature. Multiple transcript variants encoding different proteins have been found for this gene.
GPR135	HCP	chr14	-	59001812	58999992	NM_022571	64582	NP_072093	G protein-coupled receptor 135
GPR137	HCP	chr11	+	63809906	63813539	NM_020155	56834	NP_064540	G protein-coupled receptor 137	0
GPR143	ICP	chrX	-	9694005	9653453	NM_000273	4935	NP_000264	G protein-coupled receptor 143	This gene encodes a protein that binds to heterotrimeric G proteins and is targeted to melanosomes in pigment cells. This protein is thought to be involved in intracellular signal transduction mechanisms. Mutations in this gene cause ocular albinism type
GPR148	LCP	chr2	+	131203192	131204379	NM_207364	344561	NP_997247	G protein-coupled receptor 148	0
GPR150	HCP	chr5	+	94981735	94983040	NM_199243	285601	NP_954713	G protein-coupled receptor 150	0
GPR152	LCP	chr11	-	66976776	66975347	NM_206997	390212	NP_996880	G protein-coupled receptor 152	0
GPR157	HCP	chr1	-	9111816	9087062	NM_024980	80045	NP_079256	G protein-coupled receptor 157	0
GPR161	HCP	chr1	-	166372248	166320620	NM_153832	23432	NP_722561	G protein-coupled receptor 161 isoform 2	Upon ligand binding, G protein-coupled receptors, such as GPR161, activate cytoplasmic G proteins (see GNAS, MIM 139320), allowing the receptors to transduce extracellular signals across the plasma membrane into the cell. Phosphorylation of the receptor a
GPR172A	HCP	chr8	+	145553032	145555754	NM_024531	79581	NP_078807	G protein-coupled receptor 172A precursor	GPCR41 and GPCR42 (MIM 607883) act as receptors for porcine endogenous retrovirus subgroup A (PERV-A).[supplied by OMIM].
GPR25	LCP	chr1	+	199108788	199109874	NM_005298	2848	NP_005289	G protein-coupled receptor 25	0
GPR27	HCP	chr3	+	71885890	71887018	NM_018971	2850	NP_061844	G protein-coupled receptor 27	0
GPR83	HCP	chr11	-	93774233	93750124	NM_016540	10888	NP_057624	G protein-coupled receptor 83 precursor
GPR98	ICP	chr5	+	89890372	90495789	NM_032119	84059	NP_115495	G protein-coupled receptor 98 precursor	This gene encodes a member of the G-protein coupled receptor superfamily. The encoded protein contains a 7-transmembrane receptor domain, binds calcium and is expressed in the central nervous system. Mutations in this gene are associated with Usher syndro
GPRASP2	HCP	chrX	+	101853995	101859317	NM_138437	114928	NP_612446	G protein-coupled receptor associated sorting
GPRIN2	HCP	chr10	+	46413551	46420574	NM_014696	9721	NP_055511	G protein-regulated inducer of neurite outgrowth	0
GPS1	HCP	chr17	+	77603051	77608635	NM_004127	2873	NP_004118	G protein pathway suppressor 1 isoform 2	This gene is known to suppress G-protein and mitogen-activated signal transduction in mammalian cells. The encoded protein shares significant similarity with Arabidopsis FUS6, which is a regulator of light-mediated signal transduction in plant cells. Two
GPS2	HCP	chr17	-	7159382	7156701	NM_004489	2874	NP_004480	G protein pathway suppressor 2	This gene encodes a protein involved in G protein-mitogen-activated protein kinase (MAPK) signaling cascades. When overexpressed in mammalian cells, this gene could potently suppress a RAS- and MAPK-mediated signal and interfere with JNK activity, suggest
GPSM2	HCP	chr1	+	109221125	109274567	NM_013296	29899	NP_037428	LGN protein	Heterotrimeric G proteins transduce extracellular signals received by cell surface receptors into integrated cellular responses. GPSM2 belongs to a group of proteins that modulate activation of G proteins (Blumer et al., 2002 [PubMed 11832491]).[supplied
GPX1	ICP	chr3	-	49370795	49369612	NM_000581	2876	NP_000572	glutathione peroxidase 1 isoform 1	This gene encodes a member of the glutathione peroxidase family. Glutathione peroxidase functions in the detoxification of hydrogen peroxide, and is one of the most important antioxidant enzymes in humans. This protein is one of only a few proteins known
GPX4	HCP	chr19	+	1054935	1057787	NM_001039847	2879	NP_001034936	glutathione peroxidase 4 isoform B precursor	Glutathione peroxidase catalyzes the reduction of hydrogen peroxide, organic hydroperoxide, and lipid peroxides by reduced glutathione and functions in the protection of cells against oxidative damage. Human plasma glutathione peroxidase has been shown to
GPX4	HCP	chr19	+	1055648	1057787	NM_001039848	2879	NP_001034937	glutathione peroxidase 4 isoform C precursor	Glutathione peroxidase catalyzes the reduction of hydrogen peroxide, organic hydroperoxide, and lipid peroxides by reduced glutathione and functions in the protection of cells against oxidative damage. Human plasma glutathione peroxidase has been shown to
GRAMD2	HCP	chr15	-	70277190	70239201	NM_001012642	196996	NP_001012660	GRAM domain containing 2
GRASP	HCP	chr12	+	50687014	50695938	NM_181711	160622	NP_859062	GRP1 (general receptor for phosphoinositides	0
GRB10	HCP	chr7	-	50828653	50625253	NM_001001555	2887	NP_001001555	growth factor receptor-bound protein 10 isoform	The product of this gene belongs to a small family of adapter proteins that are known to interact with a number of receptor tyrosine kinases and signaling molecules. This gene encodes a growth factor receptor-binding protein that interacts with insulin re
GREM1	HCP	chr15	+	30797496	30814158	NM_013372	26585	NP_037504	gremlin-1 precursor	This gene encodes a member of the BMP (bone morphogenic protein) antagonist family. Like BMPs, BMP antagonists contain cystine knots and typically form homo- and heterodimers. The CAN (cerberus and dan) subfamily of BMP antagonists, to which this gene bel
GRHL1	HCP	chr2	+	10009242	10059862	NM_198182	29841	NP_937825	grainyhead-like 1	This gene encodes a member of the grainyhead family of transcription factors. The encoded protein can exist as a homodimer or can form heterodimers with sister-of-mammalian grainyhead or brother-of-mammalian grainyhead. This protein functions as a transcr
GRID1	HCP	chr10	-	88116230	87349291	NM_017551	2894	NP_060021	glutamate receptor, ionotropic, delta 1	This gene encodes a subunit of glutamate receptor channels. These channels mediate most of the fast excitatory synaptic transmission in the central nervous system and play key roles in synaptic plasticity.
GRIN2A	HCP	chr16	-	10184112	9754767	NM_000833	2903	NP_000824	N-methyl-D-aspartate receptor subunit 2A isoform	N-methyl-D-aspartate (NMDA) receptors are a class of ionotropic glutamate-gated ion channels. These receptors have been shown to be involved in long-term potentiation, an activity-dependent increase in the efficiency of synaptic transmission thought to un
GRIN2A	HCP	chr16	-	10183764	9754767	NM_001134407	2903	NP_001127879	N-methyl-D-aspartate receptor subunit 2A isoform	N-methyl-D-aspartate (NMDA) receptors are a class of ionotropic glutamate-gated ion channels. These receptors have been shown to be involved in long-term potentiation, an activity-dependent increase in the efficiency of synaptic transmission thought to un
GRIN2A	ICP	chr16	-	10183425	9764033	NM_001134408	2903	NP_001127880	N-methyl-D-aspartate receptor subunit 2A isoform	N-methyl-D-aspartate (NMDA) receptors are a class of ionotropic glutamate-gated ion channels. These receptors have been shown to be involved in long-term potentiation, an activity-dependent increase in the efficiency of synaptic transmission thought to un
GRIN2C	HCP	chr17	-	70367602	70349762	NM_000835	2905	NP_000826	N-methyl-D-aspartate receptor subunit 2C	N-methyl-D-aspartate (NMDA) receptors are a class of ionotropic glutamate receptors. NMDA channel has been shown to be involved in long-term potentiation, an activity-dependent increase in the efficiency of synaptic transmission thought to underlie certa
GRIN2D	ICP	chr19	+	53589943	53640000	NM_000836	2906	NP_000827	N-methyl-D-aspartate receptor subunit 2D
GRIN3B	HCP	chr19	+	951436	960723	NM_138690	116444	NP_619635	glutamate receptor, ionotropic,
GRK5	HCP	chr10	+	120957186	121205121	NM_005308	2869	NP_005299	G protein-coupled receptor kinase 5	This gene encodes a member of the guanine nucleotide-binding protein (G protein)-coupled receptor kinase subfamily of the Ser/Thr protein kinase family. The protein phosphorylates the activated forms of G protein-coupled receptors thus initiating their de
GRN	ICP	chr17	+	39778016	39785996	NM_002087	2896	NP_002078	granulin precursor	Granulins are a family of secreted, glycosylated peptides that are cleaved from a single precursor protein with 7.5 repeats of a highly conserved 12-cysteine granulin/epithelin motif. The 88 kDa precursor protein, progranulin, is also called proepithelin
GRWD1	ICP	chr19	+	53640841	53648975	NM_031485	83743	NP_113673	glutamate-rich WD repeat containing 1	GRWD1 is a component of the 50S and 80S preribosomal complexes and plays a role in ribosome biogenesis (Gratenstein et al., 2005 [PubMed 15885502]).[supplied by OMIM].
GSC2	HCP	chr22	-	17517796	17516503	NM_005315	2928	NP_005306	goosecoid homeobox 2	Goosecoidlike (GSCL), a homeodomain-containing gene, resides in the critical region for VCFS/DGS on 22q11. Velocardiofacial syndrome (VCFS) is a developmental disorder characterized by conotruncal heart defects, craniofacial anomalies, and learning disabi
GSG2	HCP	chr17	+	3573945	3576741	NM_031965	83903	NP_114171	haspin	0
GSPT1	HCP	chr16	-	11917326	11869485	NM_002094	2935	NP_002085	G1 to S phase transition 1 isoform 1
GSS	HCP	chr20	-	33007262	32979896	NM_000178	2937	NP_000169	glutathione synthetase	Glutathione is important for a variety of biological functions, including protection of cells from oxidative damage by free radicals, detoxification of xenobiotics, and membrane transport. The protein encoded by this gene functions as a homodimer to catal
GSTT2	ICP	chr22	+	22652313	22656106	NM_000854	2953	NP_000845	glutathione S-transferase theta 2	Glutathione S-transferase (GSTs) theta 2 (GSTT2) is a member of a superfamily of proteins that catalyze the conjugation of reduced glutathione to a variety of electrophilic and hydrophobic compounds. Human GSTs can be divided into five main classes: Alpha
GSX1	HCP	chr13	+	27264779	27266089	NM_145657	219409	NP_663632	GS homeobox 1	0
GTF2E2	HCP	chr8	-	30635280	30555572	NM_002095	2961	NP_002086	general transcription factor IIE, polypeptide 2,	0
GTF2H5	HCP	chr6	+	158509366	158540354	NM_207118	404672	NP_997001	general transcription factor IIH, polypeptide 5	This gene encodes a subunit of transcription/repair factor TFIIH, which functions in gene transcription and DNA repair. This protein stimulates ERCC3/XPB ATPase activity to trigger DNA opening during DNA repair, and is implicated in regulating cellular le
GTF2I	HCP	chr7	+	73709965	73812958	NM_001518	2969	NP_001509	general transcription factor IIi isoform 4	This gene encodes a multifunctional phosphoprotein with roles in transcription and signal transduction. It is deleted in Williams-Beuren syndrome, a multisystem developmental disorder caused by the deletion of contiguous genes at chromosome 7q11.23. Alter
GTF2IRD2B	HCP	chr7	+	74146282	74203559	NM_001003795	389524	NP_001003795	GTF2I repeat domain containing 2B	This gene encodes a glycosylated phosphoprotein with a leucine zipper motif, two helix-loop-helix motifs (I repeats) that are similar to domains found in the TFII-I family of transcription factors, one CHARLIE8 transposable element-like sequence, and a BE
GUSB	ICP	chr7	-	65084736	65063109	NM_000181	2990	NP_000172	glucuronidase, beta precursor	This gene encodes a hydrolase that degrades glycosaminoglycans, including heparan sulfate, dermatan sulfate, and chondroitin-4,6-sulfate. The enzyme forms a homotetramer that is localized to the lysosome. Mutations in this gene result in mucopolysaccharid
GYG1	HCP	chr3	+	150192064	150228109	NM_004130	2992	NP_004121	glycogenin 1	0
H1F0	HCP	chr22	+	36531059	36533389	NM_005318	3005	NP_005309	H1 histone family, member 0	Histones are basic nuclear proteins that are responsible for the nucleosome structure of the chromosomal fiber in eukaryotes. Nucleosomes consist of approximately 146 bp of DNA wrapped around a histone octamer composed of pairs of each of the four core hi
H2AFY	HCP	chr5	-	134762827	134697969	NM_138610	9555	NP_613258	H2A histone family, member Y isoform 3	Histones are basic nuclear proteins that are responsible for the nucleosome structure of the chromosomal fiber in eukaryotes. Nucleosomes consist of approximately 146 bp of DNA wrapped around a histone octamer composed of pairs of each of the four core hi
H2AFZ	HCP	chr4	-	101090535	101088266	NM_002106	3015	NP_002097	H2A histone family, member Z	Histones are basic nuclear proteins that are responsible for the nucleosome structure of the chromosomal fiber in eukaryotes. Nucleosomes consist of approximately 146 bp of DNA wrapped around a histone octamer composed of pairs of each of the four core hi
H3F3A	HCP	chr1	+	224317043	224326326	NM_002107	3020	NP_002098	H3 histone, family 3A	Histones are basic nuclear proteins that are responsible for the nucleosome structure of the chromosomal fiber in eukaryotes. Two molecules of each of the four core histones (H2A, H2B, H3, and H4) form an octamer, around which approximately 146 bp of DNA
HABP4	HCP	chr9	+	98252234	98293439	NM_014282	22927	NP_055097	hyaluronan binding protein 4	0
HADH	HCP	chr4	+	109130388	109175780	NM_005327	3033	NP_005318	L-3-hydroxyacyl-Coenzyme A dehydrogenase	This gene is a member of the 3-hydroxyacyl-CoA dehydrogenase gene family. The encoded protein functions in the mitochondrial matrix to catalyze the oxidation of straight-chain 3-hydroxyacyl-CoAs as part of the beta-oxidation pathway. Its enzymatic activit
HAGH	HCP	chr16	-	1817196	1799104	NM_005326	3029	NP_005317	hydroxyacylglutathione hydrolase isoform 1	The enzyme encoded by this gene is classified as a thiolesterase and is responsible for the hydrolysis of S-lactoyl-glutathione to reduced glutathione and D-lactate. [provided by RefSeq].
HAGHL	HCP	chr16	+	717266	719716	NM_032304	84264	NP_115680	hydroxyacylglutathione hydrolase-like isoform 2	0
HAS3	ICP	chr16	+	67698943	67709071	NM_005329	3038	NP_005320	hyaluronan synthase 3 isoform a	The protein encoded by this gene is involved in the synthesis of the unbranched glycosaminoglycan hyaluronan, or hyaluronic acid, which is a major constituent of the extracellular matrix. This gene is a member of the NODC/HAS gene family. Compared to the
HAS3	HCP	chr16	+	67697660	67710120	NM_138612	3038	NP_619515	hyaluronan synthase 3 isoform b	The protein encoded by this gene is involved in the synthesis of the unbranched glycosaminoglycan hyaluronan, or hyaluronic acid, which is a major constituent of the extracellular matrix. This gene is a member of the NODC/HAS gene family. Compared to the
HAUS8	HCP	chr19	-	17047343	17021570	NM_033417	93323	NP_219485	sarcoma antigen NY-SAR-48 isoform a
HBA1	HCP	chr16	+	166678	167520	NM_000558	3039	NP_000549	alpha 1 globin	The human alpha globin gene cluster located on chromosome 16 spans about 30 kb and includes seven loci: 5'- zeta - pseudozeta - mu - pseudoalpha-1 - alpha-2 - alpha-1 - theta - 3'. The alpha-2 (HBA2) and alpha-1 (HBA1) coding sequences are identical. Thes
HBEGF	HCP	chr5	-	139706372	139692611	NM_001945	1839	NP_001936	heparin-binding EGF-like growth factor	0
HCN3	HCP	chr1	+	153513997	153526262	NM_020897	57657	NP_065948	hyperpolarization activated cyclic	0
HDAC10	HCP	chr22	-	49031961	49025741	NM_001159286	83933	NP_001152758	histone deacetylase 10 isoform 2	Acetylation of histone core particles modulates chromatin structure and gene expression. The opposing enzymatic activities of histone acetyltransferases and histone deacetylases, such as HDAC10, determine the acetylation status of histone tails (Kao et al
HDDC2	ICP	chr6	-	125664981	125638194	NM_016063	51020	NP_057147	HD domain containing 2	0
HDGFL1	HCP	chr6	+	22677656	22678729	NM_138574	154150	NP_612641	hepatoma derived growth factor-like 1	0
HDHD1A	HCP	chrX	-	7076231	6976960	NM_012080	8226	NP_036212	haloacid dehalogenase-like hydrolase domain
HDLBP	HCP	chr2	-	241860974	241815351	NM_203346	3069	NP_976221	high density lipoprotein binding protein	High density lipoprotein-binding protein, also known as vigilin, is a 110-kD protein that specifically binds HDL molecules and may function in the removal of excess cellular cholesterol.[supplied by OMIM].
HEATR2	HCP	chr7	+	732863	792642	NM_017802	54919	NP_060272	HEAT repeat containing 2
HEBP1	HCP	chr12	-	13044488	13019065	NM_015987	50865	NP_057071	heme binding protein 1	The full-length protein encoded by this gene is an intracellular tetrapyrrole-binding protein. This protein includes a natural chemoattractant peptide of 21 amino acids at the N-terminus, which is a natural ligand for formyl peptide receptor-like receptor
HECTD1	HCP	chr14	-	30746440	30639074	NM_015382	25831	NP_056197	HECT domain containing 1	0
HECW2	HCP	chr2	-	197165580	196772221	NM_020760	57520	NP_065811	HECT, C2 and WW domain containing E3 ubiquitin	0
HERC2	HCP	chr15	-	26240890	26029782	NM_004667	8924	NP_004658	hect domain and RLD 2
HERC4	HCP	chr10	-	69505109	69351661	NM_015601	26091	NP_056416	hect domain and RLD 4 isoform b	HERC4 belongs to the HERC family of ubiquitin ligases, all of which contain a HECT domain and at least 1 RCC1 (MIM 179710)-like domain (RLD). The 350-amino acid HECT domain is predicted to catalyze the formation of a thioester with ubiquitin before transf
HES3	LCP	chr1	+	6226848	6228225	NM_001024598	390992	NP_001019769	hairy and enhancer of split 3	0
HES4	HCP	chr1	-	925415	924207	NM_001142467	57801	NP_001135939	hairy and enhancer of split 4 isoform 1
HES7	ICP	chr17	-	7968135	7964632	NM_032580	84667	NP_115969	hairy and enhancer of split 7 isoform 2	This gene encodes a member of the hairy and enhancer of split family of bHLH transcription factors. The mouse ortholog of this gene is regulated by Notch signaling. The protein functions as a transcriptional repressor, and is implicated in correct pattern
HEXDC	HCP	chr17	+	77969540	77993805	NM_173620	284004	NP_775891	hexosaminidase (glycosyl hydrolase family 20,	0
HEY1	HCP	chr8	-	80842653	80838799	NM_012258	23462	NP_036390	hairy/enhancer-of-split related with YRPW motif	This gene encodes a nuclear protein belonging to the hairy and enhancer of split-related (HESR) family of basic helix-loop-helix (bHLH)-type transcriptional repressors. Expression of this gene is induced by the Notch and c-Jun signal transduction pathways
HGFAC	LCP	chr4	+	3413523	3421011	NM_001528	3083	NP_001519	HGF activator preproprotein	The protein encoded by this gene belongs to peptidase family S1. It is first synthesized as an inactive single-chain precursor before being activated to a heterodimeric form by endoproteolytic processing. It acts as serine protease that converts hepatocyt
HIAT1	HCP	chr1	+	100276376	100321517	NM_033055	64645	NP_149044	hippocampus abundant transcript 1	0
HIF3A	LCP	chr19	+	51493498	51538530	NM_022462	64344	NP_071907	hypoxia inducible factor 3, alpha subunit	The protein encoded by this gene is the alpha-3 subunit of one of several alpha/beta-subunit heterodimeric transcription factors that regulate many adaptive responses to low oxygen tension (hypoxia). The alpha-3 subunit lacks the transactivation domain fo
HINT2	HCP	chr9	-	35805042	35802956	NM_032593	84681	NP_115982	PKCI-1-related HIT protein precursor	Histidine triad proteins, such as HINT2, are nucleotide hydrolases and transferases that act on the alpha-phosphate of ribonucleotides (Brenner, 2002 [PubMed 12119013]).[supplied by OMIM].
HIP1	HCP	chr7	-	75206215	75001344	NM_005338	3092	NP_005329	huntingtin interacting protein 1	The product of this gene is a membrane-associated protein that colocalizes with huntingtin. This protein has similarities to cytoskeleton proteins and its interaction with huntingtin is thought to play a functional role in the cell filament network. Loss
HIP1R	HCP	chr12	+	121885991	121913460	NM_003959	9026	NP_003950	huntingtin interacting protein-1-related	0
HIPK4	LCP	chr19	-	45587934	45577017	NM_144685	147746	NP_653286	homeodomain interacting protein kinase 4	0
HIRA	HCP	chr22	-	17799219	17698223	NM_003325	7290	NP_003316	HIR histone cell cycle regulation defective	This gene encodes a histone chaperone that preferentially places the variant histone H3.3 in nucleosomes. Orthologs of this gene in yeast, flies, and plants are necessary for the formation of transcriptionally silent heterochomatin. This gene plays an imp
HIVEP1	HCP	chr6	+	12120709	12273218	NM_002114	3096	NP_002105	human immunodeficiency virus type I enhancer	Members of the ZAS family, such as ZAS1 (HIVEP1), are large proteins that contain a ZAS domain, a modular protein structure consisting of a pair of C2H2 zinc fingers with an acidic-rich region and a serine/threonine-rich sequence. These proteins bind spec
HLX	HCP	chr1	+	219119365	219125023	NM_021958	3142	NP_068777	H2.0-like homeobox
HMG20B	HCP	chr19	+	3523942	3530081	NM_006339	10362	NP_006330	high-mobility group 20B	0
HMGN1	HCP	chr21	-	39642917	39636110	NM_004965	3150	NP_004956	high-mobility group nucleosome binding domain 1	Chromosomal protein HMG14 and its close analog HMG17 (MIM 163910) bind to the inner side of the nucleosomal DNA, potentially altering the interaction between the DNA and the histone octamer. The 2 proteins may be involved in the process that maintains tra
HN1	ICP	chr17	-	70662369	70642938	NM_001002032	51155	NP_001002032	hematological and neurological expressed 1	0
HN1	ICP	chr17	-	70662370	70642938	NM_016185	51155	NP_057269	hematological and neurological expressed 1	0
HN1L	HCP	chr16	+	1668278	1692074	NM_144570	90861	NP_653171	hematological and neurological expressed 1-like	0
HNRNPA0	HCP	chr5	-	137117938	137114971	NM_006805	10949	NP_006796	heterogeneous nuclear ribonucleoprotein A0	This gene belongs to the A/B subfamily of ubiquitously expressed heterogeneous nuclear ribonucleoproteins (hnRNPs). The hnRNPs are RNA binding proteins and they complex with heterogeneous nuclear RNA (hnRNA). These proteins are associated with pre-mRNAs i
HNRNPA3	HCP	chr2	+	177785667	177796931	NM_194247	220988	NP_919223	heterogeneous nuclear ribonucleoprotein A3	0
HNRNPAB	HCP	chr5	+	177564113	177570790	NM_004499	3182	NP_004490	heterogeneous nuclear ribonucleoprotein A/B	This gene belongs to the subfamily of ubiquitously expressed heterogeneous nuclear ribonucleoproteins (hnRNPs). The hnRNPs are produced by RNA polymerase II and are components of the heterogeneous nuclear RNA (hnRNA) complexes. They are associated with pr
HNRNPD	HCP	chr4	-	83514173	83493490	NM_001003810	3184	NP_001003810	heterogeneous nuclear ribonucleoprotein D	This gene belongs to the subfamily of ubiquitously expressed heterogeneous nuclear ribonucleoproteins (hnRNPs). The hnRNPs are nucleic acid binding proteins and they complex with heterogeneous nuclear RNA (hnRNA). These proteins are associated with pre-mR
HNRNPUL2	HCP	chr11	-	62251397	62238795	NM_001079559	221092	NP_001073027	heterogeneous nuclear ribonucleoprotein U-like	0
HNRPLL	HCP	chr2	-	38683682	38643831	NM_001142650	92906	NP_001136122	heterogeneous nuclear ribonucleoprotein L-like	HNRNPLL is a master regulator of activation-induced alternative splicing in T cells. In particular, it alters splicing of CD45 (PTPRC; MIM 151460), a tyrosine phosphatase essential for T-cell development and activation (Oberdoerffer et al., 2008 [PubMed 1
HOMER3	ICP	chr19	-	18912161	18901009	NM_001145721	9454	NP_001139193	Homer, neuronal immediate early gene, 3 isoform	This gene encodes a member of the HOMER family of postsynaptic density scaffolding proteins that share a similar domain structure consisting of an N-terminal Enabled/vasodilator-stimulated phosphoprotein homology 1 domain which mediates protein-protein in
HOMER3	ICP	chr19	-	18912113	18901009	NM_001145722	9454	NP_001139194	Homer, neuronal immediate early gene, 3 isoform	This gene encodes a member of the HOMER family of postsynaptic density scaffolding proteins that share a similar domain structure consisting of an N-terminal Enabled/vasodilator-stimulated phosphoprotein homology 1 domain which mediates protein-protein in
HOMER3	LCP	chr19	-	18910858	18901009	NM_001145724	9454	NP_001139196	Homer, neuronal immediate early gene, 3 isoform	This gene encodes a member of the HOMER family of postsynaptic density scaffolding proteins that share a similar domain structure consisting of an N-terminal Enabled/vasodilator-stimulated phosphoprotein homology 1 domain which mediates protein-protein in
HOMER3	HCP	chr19	-	18913041	18901009	NM_004838	9454	NP_004829	Homer, neuronal immediate early gene, 3 isoform	This gene encodes a member of the HOMER family of postsynaptic density scaffolding proteins that share a similar domain structure consisting of an N-terminal Enabled/vasodilator-stimulated phosphoprotein homology 1 domain which mediates protein-protein in
HOMER3	LCP	chr19	-	18911444	18901009	NR_027297	9454			This gene encodes a member of the HOMER family of postsynaptic density scaffolding proteins that share a similar domain structure consisting of an N-terminal Enabled/vasodilator-stimulated phosphoprotein homology 1 domain which mediates protein-protein in
HOOK3	HCP	chr8	+	42871189	43004838	NM_032410	84376	NP_115786	golgi-associated microtubule-binding protein	Hook proteins are cytosolic coiled-coil proteins that contain conserved N-terminal domains, which attach to microtubules, and more divergent C-terminal domains, which mediate binding to organelles. The Drosophila Hook protein is a component of the endocyt
HOXA13	HCP	chr7	-	27206250	27203023	NM_000522	3209	NP_000513	homeobox A13	In vertebrates, the genes encoding the class of transcription factors called homeobox genes are found in clusters named A, B, C, and D on four separate chromosomes. Expression of these proteins is spatially and temporally regulated during embryonic develo
HOXA4	HCP	chr7	-	27136924	27134650	NM_002141	3201	NP_002132	homeobox A4	In vertebrates, the genes encoding the class of transcription factors called homeobox genes are found in clusters named A, B, C, and D on four separate chromosomes. Expression of these proteins is spatially and temporally regulated during embryonic develo
HOXA9	HCP	chr7	-	27171674	27168581	NM_152739	3205	NP_689952	homeobox A9	In vertebrates, the genes encoding the class of transcription factors called homeobox genes are found in clusters named A, B, C, and D on four separate chromosomes. Expression of these proteins is spatially and temporally regulated during embryonic develo
HOXC12	HCP	chr12	+	52634980	52636617	NM_173860	3228	NP_776272	homeobox C12	This gene belongs to the homeobox family of genes. The homeobox genes encode a highly conserved family of transcription factors that play an important role in morphogenesis in all multicellular organisms. Mammals possess four similar homeobox gene cluster
HOXC13	ICP	chr12	+	52618842	52626595	NM_017410	3229	NP_059106	homeobox C13	This gene belongs to the homeobox family of genes. The homeobox genes encode a highly conserved family of transcription factors that play an important role in morphogenesis in all multicellular organisms. Mammals possess four similar homeobox gene cluster
HOXD1	HCP	chr2	+	176761552	176763881	NM_024501	3231	NP_078777	homeobox D1	This gene is a member of the Antp homeobox family and encodes a protein with a homeobox DNA-binding domain. This nuclear protein functions as a sequence-specific transcription factor that is involved in differentiation and limb development. Mutations in t
HPCAL1	HCP	chr2	+	10360490	10485194	NM_002149	3241	NP_002140	hippocalcin-like 1	The protein encoded by this gene is a member of neuron-specific calcium-binding proteins family found in the retina and brain. It is highly similar to human hippocalcin protein and nearly identical to the rat and mouse hippocalcin like-1 proteins. It may
HPCAL1	HCP	chr2	+	10361276	10485194	NM_134421	3241	NP_602293	hippocalcin-like 1	The protein encoded by this gene is a member of neuron-specific calcium-binding proteins family found in the retina and brain. It is highly similar to human hippocalcin protein and nearly identical to the rat and mouse hippocalcin like-1 proteins. It may
HRAS	HCP	chr11	-	525550	522241	NM_001130442	3265	NP_001123914	v-Ha-ras Harvey rat sarcoma viral oncogene	This gene belongs to the Ras oncogene family, whose members are related to the transforming genes of mammalian sarcoma retroviruses. The products encoded by these genes function in signal transduction pathways. These proteins can bind GTP and GDP, and the
HRASLS	HCP	chr3	+	194441611	194471338	NM_020386	57110	NP_065119	HRAS-like suppressor
HRH3	HCP	chr20	-	60228718	60223411	NM_007232	11255	NP_009163	histamine receptor H3	Histamine is a ubiquitous messenger molecule released from mast cells, enterochromaffin-like cells, and neurons. Its various actions are mediated by histamine receptors H1, H2, H3 and H4. This gene encodes one of the histamine receptors (H3) which belongs
HS3ST2	HCP	chr16	+	22733360	22835160	NM_006043	9956	NP_006034	heparan sulfate D-glucosaminyl	Heparan sulfate biosynthetic enzymes are key components in generating a myriad of distinct heparan sulfate fine structures that carry out multiple biologic activities. The enzyme encoded by this gene is a member of the heparan sulfate biosynthetic enzyme
HSBP1	HCP	chr16	+	82399093	82404095	NM_001537	3281	NP_001528	heat shock factor binding protein 1	The heat-shock response is elicited by exposure of cells to thermal and chemical stress and through the activation of HSFs (heat shock factors) results in the elevated expression of heat-shock induced genes. Heat shock factor binding protein 1 (HSBP1), i
HSD11B2	HCP	chr16	+	66022536	66028955	NM_000196	3291	NP_000187	11-beta-hydroxysteroid dehydrogenase 2
HSF1	HCP	chr8	+	145486077	145509193	NM_005526	3297	NP_005517	heat shock transcription factor 1	The product of this gene is a heat-shock transcription factor. Transcription of heat-shock genes is rapidly induced after temperature stress. Hsp90, by itself and/or associated with multichaperone complexes, is a major repressor of this gene. [provided by
HSF4	HCP	chr16	+	65754788	65761349	NM_001538	3299	NP_001529	heat shock transcription factor 4 isoform a	Heat-shock transcription factors (HSFs) activate heat-shock response genes under conditions of heat or other stresses. HSF4 lacks the carboxyl-terminal hydrophobic repeat which is shared among all vertebrate HSFs and has been suggested to be involved in t
HSP90AA1	HCP	chr14	-	101623265	101616827	NM_005348	3320	NP_005339	heat shock 90kDa protein 1, alpha isoform 2	HSP90 proteins are highly conserved molecular chaperones that have key roles in signal transduction, protein folding, protein degradation, and morphologic evolution. HSP90 proteins normally associate with other cochaperones and play important roles in fol
HSPA1A	ICP	chr6	+	31891269	31893698	NM_005345	3303	NP_005336	heat shock 70kDa protein 1A	This intronless gene encodes a 70kDa heat shock protein which is a member of the heat shock protein 70 family. In conjuction with other heat shock proteins, this protein stabilizes existing proteins against aggregation and mediates the folding of newly tr
HSPA1B	ICP	chr6	+	31903490	31906010	NM_005346	3304	NP_005337	heat shock 70kDa protein 1B	This intronless gene encodes a 70kDa heat shock protein which is a member of the heat shock protein 70 family. In conjuction with other heat shock proteins, this protein stabilizes existing proteins against aggregation and mediates the folding of newly tr
HSPA1L	ICP	chr6	-	31890814	31885374	NM_005527	3305	NP_005518	heat shock 70kDa protein 1-like	This gene encodes a 70kDa heat shock protein. In conjunction with other heat shock proteins, this protein stabilizes existing proteins against aggregation and mediates the folding of newly translated proteins in the cytosol and in organelles. The gene is
HSPA4L	HCP	chr4	+	128922902	128973976	NM_014278	22824	NP_055093	heat shock 70kDa protein 4-like	0
HSPA5	HCP	chr9	-	127043482	127036947	NM_005347	3309	NP_005338	heat shock 70kDa protein 5	When Chinese hamster K12 cells are starved of glucose, the synthesis of several proteins, called glucose-regulated proteins (GRPs), is markedly increased. Hendershot et al. (1994) [PubMed 8020977] pointed out that one of these, GRP78 (HSPA5), also referre
HSPB1	ICP	chr7	+	75769810	75771549	NM_001540	3315	NP_001531	heat shock protein beta-1	The protein encoded by this gene is induced by environmental stress and developmental changes. The encoded protein is involved in stress resistance and actin organization and translocates from the cytoplasm to the nucleus upon stress induction. Defects in
HSPB11	HCP	chr1	-	54183876	54159821	NM_016126	51668	NP_057210	heat shock protein family B (small), member 11
HSPB2	ICP	chr11	+	111288669	111290027	NM_001541	3316	NP_001532	heat shock 27kDa protein 2
HSPC159	ICP	chr2	+	64534830	64542021	NM_014181	29094	NP_054900	galectin-related protein
HSPD1	HCP	chr2	-	198072885	198059552	NM_002156	3329	NP_002147	chaperonin	This gene encodes a member of the chaperonin family. The encoded mitochondrial protein may function as a signaling molecule in the innate immune system. This protein is essential for the folding and assembly of newly imported proteins in the mitochondria.
HSPD1	HCP	chr2	-	198073243	198059552	NM_199440	3329	NP_955472	chaperonin	This gene encodes a member of the chaperonin family. The encoded mitochondrial protein may function as a signaling molecule in the innate immune system. This protein is essential for the folding and assembly of newly imported proteins in the mitochondria.
HSPE1	HCP	chr2	+	198072965	198076431	NM_002157	3336	NP_002148	heat shock 10kDa protein 1	This gene encodes a major heat shock protein which functions as a chaperonin. Its structure consists of a heptameric ring which binds to another heat shock protein in order to form a symmetric, functional heterodimer which enhances protein folding in an A
HTR4	HCP	chr5	-	148013934	147810787	NM_001040169	3360	NP_001035259	serotonin 5-HT4 receptor isoform a	This gene is a member of the family of serotonin receptors, which are G protein coupled receptors that stimulate cAMP production in response to serotonin (5-hydroxytryptamine). The gene product is a glycosylated transmembrane protein that functions in bot
HTR7P	HCP	chr12	+	13044642	13049029	NR_002774	93164
HTRA1	HCP	chr10	+	124211030	124264414	NM_002775	5654	NP_002766	HtrA serine peptidase 1 precursor	This gene encodes a member of the trypsin family of serine proteases. This protein is a secreted enzyme that is proposed to regulate the availability of insulin-like growth factors (IGFs) by cleaving IGF-binding proteins. It has also been suggested to be
HTT	HCP	chr4	+	3046205	3215485	NM_002111	3064	NP_002102	huntingtin	Huntingtin is a disease gene linked to Huntington's disease, a neurodegenerative disorder characterized by loss of striatal neurons. This is thought to be caused by an expanded, unstable trinucleotide repeat in the huntingtin gene, which translates as a p
HYAL2	ICP	chr3	-	50333974	50330231	NM_033158	8692	NP_149348	hyaluronoglucosaminidase 2 precursor	This gene encodes a protein which is similar in structure to hyaluronidases. Hyaluronidases intracellularly degrade hyaluronan, one of the major glycosaminoglycans of the extracellular matrix. Hyaluronan is thought to be involved in cell proliferation, mi
HYMAI	ICP	chr6	-	144371560	144365727	NR_002768	57061			The gene, which generates an untranslated mRNA, exhibits differential DNA methylation between the 2 parental alleles at an adjacent CpG island and is expressed only from the paternal chromosome. This gene believed to be one of the causative genes for tran
HYOU1	HCP	chr11	-	118433135	118420105	NM_001130991	10525	NP_001124463	hypoxia up-regulated 1 precursor	The protein encoded by this gene belongs to the heat shock protein 70 family. This gene uses alternative transcription start sites. A cis-acting segment found in the 5' UTR is involved in stress-dependent induction, resulting in the accumulation of this p
HYOU1	HCP	chr11	-	118433126	118420105	NM_006389	10525	NP_006380	hypoxia up-regulated 1 precursor	The protein encoded by this gene belongs to the heat shock protein 70 family. This gene uses alternative transcription start sites. A cis-acting segment found in the 5' UTR is involved in stress-dependent induction, resulting in the accumulation of this p
ICA1L	HCP	chr2	-	203444616	203346117	NM_138468	130026	NP_612477	islet cell autoantigen 1,69kDa-like isoform 1
ICA1L	HCP	chr2	-	203444440	203398419	NM_178231	130026	NP_839945	islet cell autoantigen 1,69kDa-like isoform 2	0
ICAM5	HCP	chr19	+	10261654	10268454	NM_003259	7087	NP_003250	intercellular adhesion molecule 5 precursor	The protein encoded by this gene is a member of the intercellular adhesion molecule (ICAM) family. All ICAM proteins are type I transmembrane glycoproteins, contain 2-9 immunoglobulin-like C2-type domains, and bind to the leukocyte adhesion LFA-1 protein.
ICMT	HCP	chr1	-	6218631	6203839	NM_012405	23463	NP_036537	isoprenylcysteine carboxyl methyltransferase	This gene encodes the third of three enzymes that posttranslationally modify isoprenylated C-terminal cysteine residues in certain proteins and target those proteins to the cell membrane. This enzyme localizes to the endoplasmic reticulum. Alternative spl
ICOSLG	HCP	chr21	-	44485262	44471149	NM_015259	23308	NP_056074	inducible T-cell co-stimulator ligand precursor
ID2	HCP	chr2	+	8739563	8742034	NM_002166	3398	NP_002157	inhibitor of DNA binding 2	The protein encoded by this gene belongs to the inhibitor of DNA binding (ID) family, members of which are transcriptional regulators that contain a helix-loop-helix (HLH) domain but not a basic domain. Members of the ID family inhibit the functions of ba
IDH2	HCP	chr15	-	88446712	88428215	NM_002168	3418	NP_002159	isocitrate dehydrogenase 2 (NADP+),	Isocitrate dehydrogenases catalyze the oxidative decarboxylation of isocitrate to 2-oxoglutarate. These enzymes belong to two distinct subclasses, one of which utilizes NAD(+) as the electron acceptor and the other NADP(+). Five isocitrate dehydrogenases
IDH3A	HCP	chr15	+	76228773	76249939	NM_005530	3419	NP_005521	isocitrate dehydrogenase 3 (NAD+) alpha	Isocitrate dehydrogenases catalyze the oxidative decarboxylation of isocitrate to 2-oxoglutarate. These enzymes belong to two distinct subclasses, one of which utilizes NAD(+) as the electron acceptor and the other NADP(+). Five isocitrate dehydrogenases
IDH3B	ICP	chr20	-	2592843	2587040	NM_174855	3420	NP_777280	isocitrate dehydrogenase 3, beta subunit isoform	Isocitrate dehydrogenases catalyze the oxidative decarboxylation of isocitrate to 2-oxoglutarate. These enzymes belong to two distinct subclasses, one of which utilizes NAD(+) as the electron acceptor and the other NADP(+). Five isocitrate dehydrogenases
IDI1	HCP	chr10	-	1085061	1075963	NM_004508	3422	NP_004499	isopentenyl-diphosphate delta isomerase	IDI1 encodes a peroxisomally-localized enzyme that catalyzes the interconversion of isopentenyl diphosphate (IPP) to its highly electrophilic isomer, dimethylallyl diphosphate (DMAPP), which are the substrates for the successive reaction that results in t
IER3IP1	HCP	chr18	-	42956743	42935410	NM_016097	51124	NP_057181	immediate early response 3 interacting protein
IFNAR2	HCP	chr21	+	33524100	33558690	NM_207585	3455	NP_997468	interferon alpha/beta receptor 2 isoform a	The protein encoded by this gene is a type I membrane protein that forms one of the two chains of a receptor for interferons alpha and beta. Binding and activation of the receptor stimulates Janus protein kinases, which in turn phosphorylate several prote
IFT122	HCP	chr3	+	130641657	130721881	NM_052990	55764	NP_443716	WD repeat domain 10 isoform 4	This gene encodes a member of the WD repeat protein family. WD repeats are minimally conserved regions of approximately 40 amino acids typically bracketed by gly-his and trp-asp (GH-WD), which may facilitate formation of heterotrimeric or multiprotein com
IFT88	HCP	chr13	+	20039207	20163576	NM_175605	8100	NP_783195	intraflagellar transport 88 homolog isoform 1	This gene encodes a member of the tetratrico peptide repeat (TPR) family. Mutations of a similar gene in mouse can cause polycystic kidney disease. Two transcript variants encoding distinct isoforms have been identified for this gene.
IGF1R	HCP	chr15	+	97010283	97325282	NM_000875	3480	NP_000866	insulin-like growth factor 1 receptor precursor	This receptor binds insulin-like growth factor with a high affinity. It has tyrosine kinase activity. The insulin-like growth factor I receptor plays a critical role in transformation events. Cleavage of the precursor generates alpha and beta subunits. It
IGF2	HCP	chr11	-	2116780	2106922	NM_000612	3481	NP_000603	insulin-like growth factor 2 isoform 1	This gene encodes a member of the insulin family of polypeptide growth factors that is involved in development and growth. It is an imprinted gene and is expressed only from the paternally inherited allele. It is a candidate gene for eating disorders. The
IGF2	HCP	chr11	-	2118917	2106922	NM_001127598	3481	NP_001121070	insulin-like growth factor 2 isoform 2	This gene encodes a member of the insulin family of polypeptide growth factors that is involved in development and growth. It is an imprinted gene and is expressed only from the paternally inherited allele. It is a candidate gene for eating disorders. The
IGF2AS	HCP	chr11	+	2118333	2126470	NR_028044	51214			This gene expresses a paternally imprinted antisense transcript of the insulin-like growth factor 2 gene. The transcript is overexpressed in Wilms' tumor. This gene is predicted to be non-coding because the predicted protein is not conserved in any other
IGF2R	HCP	chr6	+	160310120	160447573	NM_000876	3482	NP_000867	insulin-like growth factor 2 receptor precursor	The protein encoded by this gene is a receptor for both, insulin-like growth factor 2 (IGF2) and mannose 6-phosphate (M6P). The IGF2 and M6P binding sites are located on different segments of the receptor. This receptor functions in the intracellular traf
IGFBP1	ICP	chr7	+	45894483	45899792	NM_000596	3484	NP_000587	insulin-like growth factor binding protein 1	This gene is a member of the insulin-like growth factor binding protein (IGFBP) family and encodes a protein with an IGFBP domain and a thyroglobulin type-I domain. The protein binds both insulin-like growth factors (IGFs) I and II and circulates in the p
IGFBP2	HCP	chr2	+	217206371	217237403	NM_000597	3485	NP_000588	insulin-like growth factor binding protein 2,
IGFBP4	HCP	chr17	+	35853201	35867508	NM_001552	3487	NP_001543	insulin-like growth factor binding protein 4	This gene is a member of the insulin-like growth factor binding protein (IGFBP) family and encodes a protein with an IGFBP domain and a thyroglobulin type-I domain. The protein binds both insulin-like growth factors (IGFs) I and II and circulates in the p
IGFBP7	HCP	chr4	-	57671296	57592000	NM_001553	3490	NP_001544	insulin-like growth factor binding protein 7	0
IGSF11	HCP	chr3	-	120236366	120102168	NM_001015887	152404	NP_001015887	immunoglobulin superfamily, member 11 isoform b	IGSF11 is an immunoglobulin (Ig) superfamily member that is preferentially expressed in brain and testis. It shares significant homology with coxsackievirus and adenovirus receptor (CXADR; MIM 602621) and endothelial cell-selective adhesion molecule (ESAM
IGSF3	HCP	chr1	-	117011837	116918553	NM_001007237	3321	NP_001007238	immunoglobulin superfamily, member 3 isoform 2
IGSF8	HCP	chr1	-	158335032	158327753	NM_052868	93185	NP_443100	immunoglobulin superfamily, member 8	0
IHH	HCP	chr2	-	219633433	219627389	NM_002181	3549	NP_002172	Indian hedgehog homolog precursor
IL15RA	HCP	chr10	-	6059543	6034339	NM_002189	3601	NP_002180	interleukin 15 receptor, alpha isoform 1	The protein encoded by this gene is a cytokine receptor that specifically binds IL15 with high affinity. The receptors of IL15 and IL2 share two subunits, the IL2R beta and IL2R gamma chains. This forms the basis of many overlapping biological activities
IL17RA	HCP	chr22	+	15945848	15971389	NM_014339	23765	NP_055154	interleukin 17A receptor precursor	Interleukin 17A (IL17A)is a proinflammatory cytokine secreted by activated T-lymphocytes. It is a potent inducer of the maturation of CD34-positive hematopoietic precursors into neutrophils. The protein encoded by this gene (interleukin 17A receptor; IL17
IL17RB	HCP	chr3	+	53855616	53874867	NM_018725	55540	NP_061195	interleukin 17B receptor precursor	The protein encoded by this gene is a cytokine receptor. This receptor specifically binds to IL17B and IL17E, but does not bind to IL17 and IL17C. This receptor has been shown to mediate the activation of NF-kappaB and the production of IL8 induced by IL1
IL17RC	LCP	chr3	+	9933763	9950313	NM_032732	84818	NP_116121	interleukin 17 receptor C isoform 3 precursor	This gene encodes a single-pass transmembrane protein that shares limited similarity with the interleukin-17 receptor. Multiple alternatively spliced transcript variants encoding different isoforms have been detected for this gene, but the full-length nat
IL2RB	LCP	chr22	-	35875908	35851825	NM_000878	3560	NP_000869	interleukin 2 receptor beta precursor	The interleukin 2 receptor, which is involved in T cell-mediated immune responses, is present in 3 forms with respect to ability to bind interleukin 2. The low affinity form is a monomer of the alpha subunit and is not involved in signal transduction. The
ILK	HCP	chr11	+	6581782	6588675	NM_001014795	3611	NP_001014795	integrin-linked kinase	Transduction of extracellular matrix signals through integrins influences intracellular and extracellular functions, and appears to require interaction of integrin cytoplasmic domains with cellular proteins. Integrin-linked kinase (ILK), interacts with th
ILK	HCP	chr11	+	6581539	6588675	NM_004517	3611	NP_004508	integrin-linked kinase	Transduction of extracellular matrix signals through integrins influences intracellular and extracellular functions, and appears to require interaction of integrin cytoplasmic domains with cellular proteins. Integrin-linked kinase (ILK), interacts with th
IMMP2L	HCP	chr7	-	110989583	110090345	NM_032549	83943	NP_115938	IMP2 inner mitochondrial membrane protease-like	The mitochondrial inner membrane peptidase (IMP) complex generates mature, active proteins in the mitochondrial intermembrane space by proteolytically removing the mitochondrial targeting presequence of nuclear-encoded proteins. IMP1 (IMMP1L; MIM 612323)
IMPAD1	HCP	chr8	-	58068981	58033041	NM_017813	54928	NP_060283	inositol monophosphatase domain containing 1
INA	HCP	chr10	+	105026909	105040096	NM_032727	9118	NP_116116	internexin neuronal intermediate filament	Neurofilaments are type IV intermediate filament heteropolymers composed of light, medium, and heavy chains. Neurofilaments comprise the axoskeleton and they functionally maintain the neuronal caliber. They may also play a role in intracellular transport
INADL	HCP	chr1	+	61980736	62402179	NM_176877	10207	NP_795352	InaD-like	This gene encodes a protein with multiple PDZ domains. PDZ domains mediate protein-protein interactions, and proteins with multiple PDZ domains often organize multimeric complexes at the plasma membrane. This protein localizes to tight junctions and to th
INCA1	HCP	chr17	-	4841629	4832149	NM_213726	388324	NP_998891	inhibitor of CDK, cyclin A1 interacting protein
INHBB	HCP	chr2	+	120820188	120825853	NM_002193	3625	NP_002184	inhibin beta B subunit preproprotein	The inhibin beta B subunit joins the alpha subunit to form a pituitary FSH secretion inhibitor. Inhibin has been shown to regulate gonadal stromal cell proliferation negatively and to have tumour-suppressor activity. In addition, serum levels of inhibin
INPP5A	HCP	chr10	+	134201342	134446974	NM_005539	3632	NP_005530	inositol polyphosphate-5-phosphatase A	The protein encoded by this gene is a membrane-associated type I inositol 1,4,5-trisphosphate (InsP3) 5-phosphatase. InsP3 5-phosphatases hydrolyze Ins(1,4,5)P3, which mobilizes intracellular calcium and acts as a second messenger mediating cell responses
INPP5J	LCP	chr22	+	29848960	29860683	NM_001002837	27124	NP_001002837	phosphatidylinositol (4,5) bisphosphate	0
INSR	HCP	chr19	-	7245011	7063265	NM_001079817	3643	NP_001073285	insulin receptor isoform Short precursor	After removal of the precursor signal peptide, the insulin receptor precursor is post-translationally cleaved into two chains (alpha and beta) that are covalently linked. Binding of insulin to the insulin receptor (INSR) stimulates glucose uptake. Two tra
IPO13	HCP	chr1	+	44185064	44206280	NM_014652	9670	NP_055467	importin 13	This gene encodes a member of the importin-beta family of nuclear transport proteins. The encoded protein mediates the import of specific cargo proteins from the cytoplasm to the nucleus and is dependent on the Ras-related nuclear protein-GTPase system. T
IQCD	HCP	chr12	-	112143263	112117628	NM_138451	115811	NP_612460	IQ motif containing D	0
IQCE	HCP	chr7	+	2565157	2620894	NM_001100390	23288	NP_001093860	IQ motif containing E isoform 2
IQGAP1	HCP	chr15	+	88732476	88846479	NM_003870	8826	NP_003861	IQ motif containing GTPase activating protein 1	This gene encodes a member of the IQGAP family. The protein contains four IQ domains, one calponin homology domain, one Ras-GAP domain and one WW domain. It interacts with components of the cytoskeleton, with cell adhesion molecules, and with several sign
IQSEC1	HCP	chr3	-	12983960	12913718	NM_014869	9922	NP_055684	IQ motif and Sec7 domain 1 isoform b	0
IRAK1BP1	HCP	chr6	+	79633907	79665039	NM_001010844	134728	NP_001010844	interleukin-1 receptor-associated kinase 1	0
IRF5	LCP	chr7	+	128368007	128377324	NM_001098627	3663	NP_001092097	interferon regulatory factor 5 isoform c	This gene encodes a member of the interferon regulatory factor (IRF) family, a group of transcription factors with diverse roles, including virus-mediated activation of interferon, and modulation of cell growth, differentiation, apoptosis, and immune syst
IRF5	ICP	chr7	+	128365229	128377324	NM_001098630	3663	NP_001092100	interferon regulatory factor 5 isoform b	This gene encodes a member of the interferon regulatory factor (IRF) family, a group of transcription factors with diverse roles, including virus-mediated activation of interferon, and modulation of cell growth, differentiation, apoptosis, and immune syst
IRF5	HCP	chr7	+	128365506	128377324	NM_032643	3663	NP_116032	interferon regulatory factor 5 isoform b	This gene encodes a member of the interferon regulatory factor (IRF) family, a group of transcription factors with diverse roles, including virus-mediated activation of interferon, and modulation of cell growth, differentiation, apoptosis, and immune syst
IRF7	HCP	chr11	-	605728	602554	NM_004031	3665	NP_004022	interferon regulatory factor 7 isoform d	IRF7 encodes interferon regulatory factor 7, a member of the interferon regulatory transcription factor (IRF) family. IRF7 has been shown to play a role in the transcriptional activation of virus-inducible cellular genes, including interferon beta chain g
IRX2	HCP	chr5	-	2804769	2799280	NM_033267	153572	NP_150366	iroquois homeobox 2	IRX2 is a member of the Iroquois homeobox gene family. Members of this family appear to play multiple roles during pattern formation of vertebrate embryos.[supplied by OMIM].
IRX3	HCP	chr16	-	52877879	52874712	NM_024336	79191	NP_077312	iroquois homeobox 3	IRX3 is a member of the Iroquois homeobox gene family (see IRX1; MIM 606197) and plays a role in an early step of neural development (Bellefroid et al., 1998 [PubMed 9427753]). Members of this family appear to play multiple roles during pattern formation
IRX4	HCP	chr5	-	1935880	1930540	NM_016358	50805	NP_057442	iroquois homeobox 4	0
IRX5	HCP	chr16	+	53522611	53525896	NM_005853	10265	NP_005844	iroquois homeobox protein 5	IRX5 is a member of the Iroquois homeobox gene family. Members of this family appear to play multiple roles during pattern formation of vertebrate embryos.[supplied by OMIM].
ISL1	HCP	chr5	+	50714714	50726320	NM_002202	3670	NP_002193	islet-1	This gene encodes a member of the LIM/homeodomain family of transcription factors. The encoded protein binds to the enhancer region of the insulin gene, among others, and may play an important role in regulating insulin gene expression. The encoded protei
ISL2	ICP	chr15	+	74416201	74421871	NM_145805	64843	NP_665804	ISL LIM homeobox 2	0
ISM2	HCP	chr14	-	77034963	77010492	NM_199296	145501	NP_954993	isthmin 2 homolog isoform 1	The protein encoded by this gene contains a type 1 thrombospondin domain, which is present in thrombospondin, a number of proteins involved in the complement pathway, as well as in extracellular matrix proteins. Two alternatively spliced transcript varian
ITFG1	HCP	chr16	-	46052516	45746798	NM_030790	81533	NP_110417	integrin alpha FG-GAP repeat containing 1	0
ITGA9	HCP	chr3	+	37468816	37836285	NM_002207	3680	NP_002198	integrin, alpha 9 precursor	This gene encodes an alpha integrin. Integrins are heterodimeric integral membrane glycoproteins composed of an alpha chain and a beta chain that mediate cell-cell and cell-matrix adhesion. The protein encoded by this gene, when bound to the beta 1 chain,
ITGB1	HCP	chr10	-	33287299	33229251	NM_002211	3688	NP_002202	integrin beta 1 isoform 1A precursor	Integrins are heterodimeric proteins made up of alpha and beta subunits. At least 18 alpha and 8 beta subunits have been described in mammals. Integrin family members are membrane receptors involved in cell adhesion and recognition in a variety of process
ITGB1	HCP	chr10	-	33286828	33229251	NM_133376	3688	NP_596867	integrin beta 1 isoform 1A precursor	Integrins are heterodimeric proteins made up of alpha and beta subunits. At least 18 alpha and 8 beta subunits have been described in mammals. Integrin family members are membrane receptors involved in cell adhesion and recognition in a variety of process
ITGB1BP3	ICP	chr19	+	3884100	3893414	NM_170678	27231	NP_733778	integrin beta 1 binding protein 3
ITGB2	LCP	chr21	-	45165393	45130296	NM_000211	3689	NP_000202	integrin, beta 2 precursor	The product of this gene belongs to the integrin beta chain family of proteins. Integrins are integral cell-surface proteins composed of an alpha chain and a beta chain. This gene encodes the integrin beta chain beta 2. A given chain may combine with mult
ITGB5	HCP	chr3	-	126088834	125964484	NM_002213	3693	NP_002204	integrin, beta 5 precursor	0
ITIH5	HCP	chr10	-	7748940	7641640	NM_030569	80760	NP_085046	inter-alpha trypsin inhibitor heavy chain	The inter-alpha-trypsin inhibitors (ITI) are a family of structurally related plasma serine protease inhibitors involved in extracellular matrix stabilization and in prevention of tumor metastasis. The ITI family contains multiple proteins made up of a li
ITPK1	HCP	chr14	-	92652016	92473011	NM_001142594	3705	NP_001136066	inositol 1,3,4-triphosphate 5/6 kinase isoform
ITPKC	HCP	chr19	+	45914847	45938605	NM_025194	80271	NP_079470	inositol 1,4,5-trisphosphate 3-kinase C	This gene encodes a member of the inositol 1,4,5-trisphosphate [Ins(1,4,5)P(3)] 3-kinase family of enzymes that catalyze the phosphorylation of inositol 1,4,5-trisphosphate to 1,3,4,5-tetrakisphosphate. The encoded protein is localized to the nucleus and
ITSN2	HCP	chr2	-	24436901	24279238	NM_019595	50618	NP_062541	intersectin 2 isoform 3	This gene encodes a cytoplasmic protein which contains SH3 domains. This protein is a member of a family of proteins involved in clathrin-mediated endocytosis. Intersectin 2 is thought to regulate the formation of clathrin-coated vesicles and also may fun
JAKMIP1	HCP	chr4	-	6253219	6078826	NM_001099433	152789	NP_001092903	janus kinase and microtubule interacting protein	0
JAM3	ICP	chr11	+	133444029	133526859	NM_032801	83700	NP_116190	junctional adhesion molecule 3 precursor	Tight junctions represent one mode of cell-to-cell adhesion in epithelial or endothelial cell sheets, forming continuous seals around cells and serving as a physical barrier to prevent solutes and water from passing freely through the paracellular space.
JHDM1D	HCP	chr7	-	139523210	139431014	NM_030647	80853	NP_085150	jumonji C domain containing histone demethylase	0
JMJD4	HCP	chr1	-	225989735	225985513	NM_023007	65094	NP_075383	jumonji domain containing 4 isoform 1
JMJD8	HCP	chr16	-	674440	671667	NM_001005920	339123	NP_001005920	jumonji domain containing 8	0
JOSD1	HCP	chr22	-	37426405	37411494	NM_014876	9929	NP_055691	Josephin domain containing 1
JPH1	HCP	chr8	-	75396117	75309492	NM_020647	56704	NP_065698	junctophilin 1	Junctional complexes between the plasma membrane and endoplasmic/sarcoplasmic reticulum are a common feature of all excitable cell types and mediate cross talk between cell surface and intracellular ion channels. The protein encoded by this gene is a comp
KANK2	HCP	chr19	-	11169243	11135943	NM_001136191	25959	NP_001129663	ankyrin repeat domain 25 isoform 2
KANK4	HCP	chr1	-	62557671	62474424	NM_181712	163782	NP_859063	ankyrin repeat domain 38	0
KBTBD2	HCP	chr7	-	32897993	32874302	NM_015483	25948	NP_056298	kelch repeat and BTB (POZ) domain containing 2
KBTBD4	HCP	chr11	-	47557097	47550325	NM_016506	55709	NP_057590	kelch repeat and BTB (POZ) domain containing 4
KBTBD4	HCP	chr11	-	47557143	47550325	NM_018095	55709	NP_060565	kelch repeat and BTB (POZ) domain containing 4
KBTBD5	LCP	chr3	+	42702014	42708942	NM_152393	131377	NP_689606	kelch repeat and BTB (POZ) domain containing 5	0
KCMF1	HCP	chr2	+	85051741	85140106	NM_020122	56888	NP_064507	potassium channel modulatory factor 1
KCNA2	LCP	chr1	-	110949868	110947298	NM_004974	3737	NP_004965	potassium voltage-gated channel, shaker-related	Potassium channels represent the most complex class of voltage-gated ion channels from both functional and structural standpoints. Their diverse functions include regulating neurotransmitter release, heart rate, insulin secretion, neuronal excitability, e
KCNA3	HCP	chr1	-	111019178	111015832	NM_002232	3738	NP_002223	potassium voltage-gated channel, shaker-related	Potassium channels represent the most complex class of voltage-gated ion channels from both functional and structural standpoints. Their diverse functions include regulating neurotransmitter release, heart rate, insulin secretion, neuronal excitability, e
KCNC1	HCP	chr11	+	17714070	17761178	NM_001112741	3746	NP_001106212	Shaw-related voltage-gated potassium channel	The Shaker gene family of Drosophila encodes components of voltage-gated potassium channels and is comprised of four subfamilies. Based on sequence similarity, this gene is similar to one of these subfamilies, namely the Shaw subfamily. The protein encode
KCNC4	HCP	chr1	+	110555587	110578189	NM_001039574	3749	NP_001034663	Shaw-related voltage-gated potassium channel	The Shaker gene family of Drosophila encodes components of voltage-gated potassium channels and is comprised of four subfamilies. Based on sequence similarity, this gene is similar to the Shaw subfamily. The protein encoded by this gene belongs to the del
KCND2	HCP	chr7	+	119700957	120177623	NM_012281	3751	NP_036413	potassium voltage-gated channel, Shal-related	Voltage-gated potassium (Kv) channels represent the most complex class of voltage-gated ion channels from both functional and structural standpoints. Their diverse functions include regulating neurotransmitter release, heart rate, insulin secretion, neuro
KCNE1L	ICP	chrX	-	108755049	108753584	NM_012282	23630	NP_036414	potassium voltage-gated channel, Isk-related	Voltage-gated potassium (Kv) channels represent the most complex class of voltage-gated ion channels from both functional and structural standpoints. Their diverse functions include regulating neurotransmitter release, heart rate, insulin secretion, neuro
KCNH2	HCP	chr7	-	150305947	150272981	NM_000238	3757	NP_000229	voltage-gated potassium channel, subfamily H,	This gene encodes a voltage-activated potassium channel belonging to the eag family. It shares sequence similarity with the Drosophila ether-a-go-go (eag) gene. Mutations in this gene can cause long QT syndrome type 2 (LQT2). Transcript variants encoding
KCNH5	HCP	chr14	-	62581708	62243697	NM_139318	27133	NP_647479	potassium voltage-gated channel, subfamily H,	Voltage-gated potassium (Kv) channels represent the most complex class of voltage-gated ion channels from both functional and structural standpoints. Their diverse functions include regulating neurotransmitter release, heart rate, insulin secretion, neuro
KCNIP4	ICP	chr4	-	20914627	20339336	NM_147183	80333	NP_671712	Kv channel interacting protein 4 isoform 4	This gene encodes a member of the family of voltage-gated potassium (Kv) channel-interacting proteins (KCNIPs), which belong to the recoverin branch of the EF-hand superfamily. Members of the KCNIP family are small calcium binding proteins. They all have
KCNJ11	HCP	chr11	-	17366782	17363371	NM_000525	3767	NP_000516	potassium inwardly-rectifying channel J11	Potassium channels are present in most mammalian cells, where they participate in a wide range of physiologic responses. The protein encoded by this gene is an integral membrane protein and inward-rectifier type potassium channel. The encoded protein, whi
KCNJ11	HCP	chr11	-	17367454	17363373	NM_001166290	3767	NP_001159762	potassium inwardly-rectifying channel J11	Potassium channels are present in most mammalian cells, where they participate in a wide range of physiologic responses. The protein encoded by this gene is an integral membrane protein and inward-rectifier type potassium channel. The encoded protein, whi
KCNJ2	HCP	chr17	+	65677270	65687778	NM_000891	3759	NP_000882	potassium inwardly-rectifying channel J2	Potassium channels are present in most mammalian cells, where they participate in a wide range of physiologic responses. The protein encoded by this gene is an integral membrane protein and inward-rectifier type potassium channel. The encoded protein, whi
KCNJ4	HCP	chr22	-	37181149	37152278	NM_152868	3761	NP_690607	potassium inwardly-rectifying channel J4	Several different potassium channels are known to be involved with electrical signaling in the nervous system. One class is activated by depolarization whereas a second class is not. The latter are referred to as inwardly rectifying K+ channels, and they
KCNK1	HCP	chr1	+	231816372	231874881	NM_002245	3775	NP_002236	potassium channel, subfamily K, member 1	This gene encodes one of the members of the superfamily of potassium channel proteins containing two pore-forming P domains. The product of this gene has not been shown to be a functional channel, however, it may require other non-pore-forming proteins fo
KCNK12	HCP	chr2	-	47650974	47601418	NM_022055	56660	NP_071338	potassium channel, subfamily K, member 12	This gene encodes one of the members of the superfamily of potassium channel proteins containing two pore-forming P domains. The product of this gene has not been shown to be a functional channel, however, it may require other non-pore-forming proteins fo
KCNK13	HCP	chr14	+	89597860	89721948	NM_022054	56659	NP_071337	potassium channel, subfamily K, member 13	This gene encodes one of the members of the superfamily of potassium channel proteins containing two pore-forming domains. The product of this gene is an open channel that can be stimulated by arachidonic acid. [provided by RefSeq].
KCNK17	ICP	chr6	-	39390215	39374755	NM_001135111	89822	NP_001128583	potassium channel, subfamily K, member 17	The protein encoded by this gene belongs to the family of potassium channel proteins containing two pore-forming P domains. This channel is an open rectifier which primarily passes outward current under physiological K+ concentrations. This gene is activa
KCNK17	ICP	chr6	-	39390214	39374754	NM_031460	89822	NP_113648	potassium channel, subfamily K, member 17	The protein encoded by this gene belongs to the family of potassium channel proteins containing two pore-forming P domains. This channel is an open rectifier which primarily passes outward current under physiological K+ concentrations. This gene is activa
KCNK6	HCP	chr19	+	43502323	43511489	NM_004823	9424	NP_004814	potassium channel, subfamily K, member 6	This gene encodes one of the members of the superfamily of potassium channel proteins containing two pore-forming P domains. This channel protein, considered an open rectifier, is widely expressed. It is stimulated by arachidonic acid, and inhibited by in
KCNK9	HCP	chr8	-	140784481	140693985	NM_016601	51305	NP_057685	potassium channel, subfamily K, member 9	This gene encodes one of the members of the superfamily of potassium channel proteins containing two pore-forming P domains. This open channel is highly expressed in the cerebellum. It is inhibited by extracellular acidification and arachidonic acid, and
KCNMA1	HCP	chr10	-	79067583	78299364	NM_001014797	3778	NP_001014797	large conductance calcium-activated potassium	MaxiK channels are large conductance, voltage and calcium-sensitive potassium channels which are fundamental to the control of smooth muscle tone and neuronal excitability. MaxiK channels can be formed by 2 subunits: the pore-forming alpha subunit, which
KCNN1	ICP	chr19	+	17923110	17970930	NM_002248	3780	NP_002239	potassium intermediate/small conductance	Action potentials in vertebrate neurons are followed by an afterhyperpolarization (AHP) that may persist for several seconds and may have profound consequences for the firing pattern of the neuron. Each component of the AHP is kinetically distinct and is
KCNN2	HCP	chr5	+	113725914	113860096	NM_021614	3781	NP_067627	small conductance calcium-activated potassium	Action potentials in vertebrate neurons are followed by an afterhyperpolarization (AHP) that may persist for several seconds and may have profound consequences for the firing pattern of the neuron. Each component of the AHP is kinetically distinct and is
KCNQ1DN	HCP	chr11	+	2847838	2849909	NR_024627	55539			Imprinting is a phenomenon in which epigenetic modifications lead to expression or suppression of alleles of some genes based on their parental origin. Wilms tumor-2 (WT2; MIM 194071) is defined by maternal-specific loss of heterozygosity of a critical re
KCNQ4	HCP	chr1	+	41022270	41076947	NM_172163	9132	NP_751895	potassium voltage-gated channel KQT-like protein	The protein encoded by this gene forms a potassium channel that is thought to play a critical role in the regulation of neuronal excitability, particularly in sensory cells of the cochlea. The current generated by this channel is inhibited by M1 muscarini
KCNS2	HCP	chr8	+	99508425	99512199	NM_020697	3788	NP_065748	potassium voltage-gated channel,	0
KCTD11	HCP	chr17	+	7195931	7198986	NM_001002914	147040	NP_001002914	potassium channel tetramerisation domain
KCTD12	HCP	chr13	-	76358541	76352304	NM_138444	115207	NP_612453	potassium channel tetramerisation domain
KCTD19	HCP	chr16	-	65918162	65880893	NM_001100915	146212	NP_001094385	potassium channel tetramerisation domain	0
KCTD3	HCP	chr1	+	213807357	213861772	NM_016121	51133	NP_057205	potassium channel tetramerisation domain
KCTD7	HCP	chr7	+	65731302	65745473	NM_001167961	154881	NP_001161433	potassium channel tetramerisation domain	The KCTD gene family, including KCTD7, encode predicted proteins that contain N-terminal domain that is homologous to the T1 domain in voltage-gated potassium channels (see KCNA1; MIM 176260). KCTD7 displays a primary sequence and hydropathy profile indic
KDELC1	HCP	chr13	-	102249405	102234631	NM_024089	79070	NP_076994	KDEL (Lys-Asp-Glu-Leu) containing 1 precursor	This gene encodes a protein product localized to the lumen of the endoplasmic reticulum. As a member of the endoplasmic reticulum protein family the encoded protein contains a Lys-Asp-Glu-Leu or KDEL motif located at the extreme C-terminus which prevents
KDELR2	HCP	chr7	-	6490374	6467236	NM_001100603	11014	NP_001094073	KDEL receptor 2 isoform 2	Retention of resident soluble proteins in the lumen of the endoplasmic reticulum (ER) is achieved in both yeast and animal cells by their continual retrieval from the cis-Golgi, or a pre-Golgi compartment. Sorting of these proteins is dependent on a C-ter
KDM2A	HCP	chr11	+	66643315	66782118	NM_012308	22992	NP_036440	F-box and leucine-rich repeat protein 11	This gene encodes a member of the F-box protein family which is characterized by an approximately 40 amino acid motif, the F-box. The F-box proteins constitute one of the four subunits of ubiquitin protein ligase complex called SCFs (SKP1-cullin-F-box), w
KDM3B	ICP	chr5	+	137716183	137800615	NM_016604	51780	NP_057688	jumonji domain containing 1B
KHDRBS1	HCP	chr1	+	32252077	32282059	NM_006559	10657	NP_006550	KH domain containing, RNA binding, signal	0
KIAA0226	HCP	chr3	-	198960965	198882710	NM_001145642	9711	NP_001139114	hypothetical protein LOC9711 isoform 1	0
KIAA0232	HCP	chr4	+	6835359	6936800	NM_001100590	9778	NP_001094060	hypothetical protein LOC9778
KIAA0247	HCP	chr14	+	69148062	69251612	NM_014734	9766	NP_055549	hypothetical protein LOC9766 precursor
KIAA0562	ICP	chr1	-	3763657	3718504	NM_014704	9731	NP_055519	glycine-, glutamate-,
KIAA1274	HCP	chr10	+	71908569	71998212	NM_014431	27143	NP_055246	KIAA1274
KIAA1310	HCP	chr2	-	96667842	96622633	NM_001115016	55683	NP_001108488	hypothetical protein LOC55683 isoform a	0
KIAA1370	HCP	chr15	-	50758112	50660809	NM_019600	56204	NP_062546	hypothetical protein LOC56204
KIAA1530	HCP	chr4	+	1331103	1371837	NM_020894	57654	NP_065945	hypothetical protein LOC57654
KIAA1539	HCP	chr9	-	35105893	35094117	NM_025182	80256	NP_079458	hypothetical protein LOC80256	0
KIAA1609	ICP	chr16	-	83095789	83067468	NM_020947	57707	NP_065998	hypothetical protein LOC57707
KIAA1841	HCP	chr2	+	61146509	61204917	NM_001129993	84542	NP_001123465	KIAA1841 protein isoform a
KIAA1841	HCP	chr2	+	61146866	61218673	NM_032506	84542	NP_115895	KIAA1841 protein isoform b
KIAA1908	HCP	chr7	+	1576234	1595785	NR_027328	114796
KIAA1958	HCP	chr9	+	114289068	114462527	NM_133465	158405	NP_597722	hypothetical protein LOC158405	0
KIAA1967	HCP	chr8	+	22518495	22533928	NM_021174	57805	NP_066997	p30 DBC protein	0
KIAA1967	HCP	chr8	+	22518201	22533928	NM_199205	57805	NP_954675	p30 DBC protein	0
KIAA2013	HCP	chr1	-	11909067	11902709	NM_138346	90231	NP_612355	KIAA2013 protein precursor	0
KIDINS220	HCP	chr2	-	8895206	8786437	NM_020738	57498	NP_065789	kinase D-interacting substrate of 220 kDa
KIF1B	HCP	chr1	+	10193350	10364248	NM_015074	23095	NP_055889	kinesin family member 1B isoform b	This gene encodes a motor protein that transports mitochondria and synaptic vesicle precursors. Mutations in this gene cause Charcot-Marie-Tooth disease, type 2A1. [provided by RefSeq].
KIF1C	HCP	chr17	+	4841999	4868720	NM_006612	10749	NP_006603	kinesin family member 1C	0
KIF21A	HCP	chr12	-	38123185	37973296	NM_017641	55605	NP_060111	kinesin family member 21A	KIF21A belongs to a family of plus end-directed kinesin (see MIM 600025) motor proteins. Neurons use kinesin and dynein (see MIM 600112) microtubule-dependent motor proteins to transport essential cellular components along axonal and dendritic microtubule
KIF27	HCP	chr9	-	85726162	85641434	NM_017576	55582	NP_060046	kinesin family member 27	0
KIF3A	HCP	chr5	-	132101164	132056221	NM_007054	11127	NP_008985	kinesin family member 3A
KIN	HCP	chr10	-	7869950	7837372	NM_012311	22944	NP_036443	HsKin17 protein	The protein encoded by this gene is a nuclear protein that forms intranuclear foci during proliferation and is redistributed in the nucleoplasm during the cell cycle. Short-wave ultraviolet light provokes the relocalization of the protein, suggesting its
KIR2DL1	ICP	chr19	+	59973076	59987590	NM_014218	3802	NP_055033	killer cell immunoglobulin-like receptor, two	Killer cell immunoglobulin-like receptors (KIRs) are transmembrane glycoproteins expressed by natural killer cells and subsets of T cells. The KIR genes are polymorphic and highly homologous and they are found in a cluster on chromosome 19q13.4 within the
KIR2DS4	ICP	chr19	+	60035985	60051835	NM_012314	3809	NP_036446	killer cell immunoglobulin-like receptor, two	Killer cell immunoglobulin-like receptors (KIRs) are transmembrane glycoproteins expressed by natural killer cells and subsets of T cells. The KIR genes are polymorphic and highly homologous and they are found in a cluster on chromosome 19q13.4 within the
KIR3DL1	ICP	chr19	+	60019704	60034045	NM_013289	3811	NP_037421	killer cell immunoglobulin-like receptor, three	Killer cell immunoglobulin-like receptors (KIRs) are transmembrane glycoproteins expressed by natural killer cells and subsets of T cells. The KIR genes are polymorphic and highly homologous and they are found in a cluster on chromosome 19q13.4 within the
KL	HCP	chr13	+	32488570	32538281	NM_004795	9365	NP_004786	klotho precursor	This gene encodes a type-I membrane protein that is related to beta-glucosidases. Reduced production of this protein has been observed in patients with chronic renal failure (CRF), and this may be one of the factors underlying the degenerative processes (
KLC1	HCP	chr14	+	103165277	103237641	NM_001130107	3831	NP_001123579	kinesin light chain 1 isoform 3	Conventional kinesin is a tetrameric molecule composed of two heavy chains and two light chains, and transports various cargos along microtubules toward their plus ends. The heavy chains provide the motor activity, while the light chains bind to various c
KLC2	HCP	chr11	+	65781749	65791908	NM_001134774	64837	NP_001128246	kinesin light chain 2 isoform 2	Kinesin is a molecular motor that generates ATP-dependent movement of vesicles and organelles along microtubules. Kinesin consists of 2 light chains, such as KLC2, and 2 heavy chains (see KIF5B; MIM 602809) in a 1:1 stoichiometric ratio (Rahman et al., 19
KLC2	ICP	chr11	+	65781340	65791906	NM_001134775	64837	NP_001128247	kinesin light chain 2 isoform 1	Kinesin is a molecular motor that generates ATP-dependent movement of vesicles and organelles along microtubules. Kinesin consists of 2 light chains, such as KLC2, and 2 heavy chains (see KIF5B; MIM 602809) in a 1:1 stoichiometric ratio (Rahman et al., 19
KLC2	HCP	chr11	+	65781666	65791906	NM_001134776	64837	NP_001128248	kinesin light chain 2 isoform 1	Kinesin is a molecular motor that generates ATP-dependent movement of vesicles and organelles along microtubules. Kinesin consists of 2 light chains, such as KLC2, and 2 heavy chains (see KIF5B; MIM 602809) in a 1:1 stoichiometric ratio (Rahman et al., 19
KLF10	HCP	chr8	-	103735344	103730182	NM_001032282	7071	NP_001027453	Kruppel-like factor 10 isoform b
KLF10	HCP	chr8	-	103737159	103730182	NM_005655	7071	NP_005646	Kruppel-like factor 10 isoform a
KLF11	HCP	chr2	+	10101132	10112414	NM_003597	8462	NP_003588	Kruppel-like factor 11	0
KLF12	HCP	chr13	-	73606067	73158149	NM_007249	11278	NP_009180	Kruppel-like factor 12	Activator protein-2 alpha (AP-2 alpha) is a developmentally-regulated transcription factor and important regulator of gene expression during vertebrate development and carcinogenesis. The protein encoded by this gene is a member of the Kruppel-like zinc f
KLF13	HCP	chr15	+	29406374	29457394	NM_015995	51621	NP_057079	Kruppel-like factor 13	KLF13 belongs to a family of transcription factors that contain 3 classical zinc finger DNA-binding domains consisting of a zinc atom tetrahedrally coordinated by 2 cysteines and 2 histidines (C2H2 motif). These transcription factors bind to GC-rich seque
KLF14	HCP	chr7	-	130069428	130067936	NM_138693	136259	NP_619638	Kruppel-like factor 14	This gene encodes a member of the Kruppel-like family of transcription factors. The gene exhibits imprinted expression from the maternal allele in embryonic and extra-embryonic tissues. Expression of this gene is induced by TGF-beta, and the protein repre
KLF16	HCP	chr19	-	1814564	1803398	NM_031918	83855	NP_114124	BTE-binding protein 4	0
KLF2	HCP	chr19	+	16296650	16299339	NM_016270	10365	NP_057354	Kruppel-like factor	0
KLF3	HCP	chr4	+	38342184	38379524	NM_016531	51274	NP_057615	Kruppel-like factor 3 (basic)
KLHDC7B	ICP	chr22	+	49333327	49336317	NM_138433	113730	NP_612442	kelch domain containing 7B
KLHDC8B	HCP	chr3	+	49184071	49188923	NM_173546	200942	NP_775817	kelch domain containing 8B	0
KLHL11	HCP	chr17	-	37275155	37263324	NM_018143	55175	NP_060613	kelch-like 11 precursor	0
KLHL2	HCP	chr4	+	166348219	166463757	NM_007246	11275	NP_009177	kelch-like 2, Mayven isoform 1
KLHL21	HCP	chr1	-	6585516	6573370	NM_014851	9903	NP_055666	kelch-like 21	0
KLHL22	HCP	chr22	-	19180122	19125805	NM_032775	84861	NP_116164	kelch-like
KLHL35	HCP	chr11	-	74819322	74811087	NM_001039548	283212	NP_001034637	kelch-like 35
KLHL36	HCP	chr16	+	83239631	83253417	NM_024731	79786	NP_079007	kelch-like 36	0
KLK6	LCP	chr19	-	56163859	56153699	NM_001012964	5653	NP_001012982	kallikrein-related peptidase 6 isoform A	Kallikreins are a subgroup of serine proteases having diverse physiological functions. Growing evidence suggests that many kallikreins are implicated in carcinogenesis and some have potential as novel cancer and other disease biomarkers. This gene is one
KLK6	LCP	chr19	-	56164741	56153698	NM_002774	5653	NP_002765	kallikrein-related peptidase 6 isoform A	Kallikreins are a subgroup of serine proteases having diverse physiological functions. Growing evidence suggests that many kallikreins are implicated in carcinogenesis and some have potential as novel cancer and other disease biomarkers. This gene is one
KNCN	LCP	chr1	-	46789474	46783902	NM_001097611	148930	NP_001091080	kinocilin	0
KRCC1	HCP	chr2	-	88136363	88107838	NM_016618	51315	NP_057702	lysine-rich coiled-coil 1	0
KREMEN1	HCP	chr22	+	27799065	27872803	NM_001039570	83999	NP_001034659	kringle-containing transmembrane protein 1	This gene encodes a high-affinity dickkopf homolog 1 (DKK1) transmembrane receptor that functionally cooperates with DKK1 to block wingless (WNT)/beta-catenin signaling. The encoded protein is a component of a membrane complex that modulates canonical WNT
KREMEN1	HCP	chr22	+	27799105	27894321	NM_032045	83999	NP_114434	kringle-containing transmembrane protein 1	This gene encodes a high-affinity dickkopf homolog 1 (DKK1) transmembrane receptor that functionally cooperates with DKK1 to block wingless (WNT)/beta-catenin signaling. The encoded protein is a component of a membrane complex that modulates canonical WNT
KRT14	ICP	chr17	-	36996673	36992058	NM_000526	3861	NP_000517	keratin 14	This gene encodes a member of the keratin family, the most diverse group of intermediate filaments. This gene product, a type I keratin, is usually found as a heterotetramer with two keratin 5 molecules, a type II keratin. Together they form the cytoskele
KRT16	LCP	chr17	-	37022605	37019556	NM_005557	3868	NP_005548	keratin 16	The protein encoded by this gene is a member of the keratin gene family. The keratins are intermediate filament proteins responsible for the structural integrity of epithelial cells and are subdivided into cytokeratins and hair keratins. Most of the type
KRT17	LCP	chr17	-	37034408	37029217	NM_000422	3872	NP_000413	keratin 17	This gene encodes the type I intermediate filament chain keratin 17, expressed in nail bed, hair follicle, sebaceous glands, and other epidermal appendages. Mutations in this gene lead to Jackson-Lawler type pachyonychia congenita and steatocystoma multip
KRT19	ICP	chr17	-	36938167	36933394	NM_002276	3880	NP_002267	keratin 19	The protein encoded by this gene is a member of the keratin family. The keratins are intermediate filament proteins responsible for the structural integrity of epithelial cells and are subdivided into cytokeratins and hair keratins. The type I cytokeratin
KRT6C	LCP	chr12	-	51153836	51148566	NM_173086	286887	NP_775109	keratin 6C	Keratins are intermediate filament proteins responsible for the structural integrity of epithelial cells and are subdivided into epithelial keratins and hair keratins. The type II keratins are clustered in a region of chromosome 12q13. [provided by RefSeq
KRT7	ICP	chr12	+	50913220	50928976	NM_005556	3855	NP_005547	keratin 7	The protein encoded by this gene is a member of the keratin gene family. The type II cytokeratins consist of basic or neutral proteins which are arranged in pairs of heterotypic keratin chains coexpressed during differentiation of simple and stratified ep
KRT74	LCP	chr12	-	51253876	51245869	NM_175053	121391	NP_778223	keratin 6 irs4	Keratins are intermediate filament proteins responsible for the structural integrity of epithelial cells and are subdivided into epithelial keratins and hair keratins. This protein belongs to a family of keratins that are specifically expressed in the inn
KRT84	LCP	chr12	-	51065684	51057862	NM_033045	3890	NP_149034	keratin, hair, basic, 4	The protein encoded by this gene is a member of the keratin gene family. As a type II hair keratin, it is a basic protein which heterodimerizes with type I keratins to form hair and nails. The type II hair keratins are clustered in a region of chromosome
KRTAP2-4	ICP	chr17	-	36475657	36474894	NM_033184	85294	NP_149440	keratin associated protein 2-4	This protein is a member of the keratin-associated protein (KAP) family. The KAP proteins form a matrix of keratin intermediate filaments which contribute to the structure of hair fibers. KAP family members appear to have unique, family-specific amino- an
KRTAP4-11	LCP	chr17	-	36528132	36526961	NM_033059	653240	NP_149048	keratin associated protein 4-11	This protein is a member of the keratin-associated protein (KAP) family. The KAP proteins form a matrix of keratin intermediate filaments which contribute to the structure of hair fibers. KAP family members appear to have unique, family-specific amino- an
LAGE3	ICP	chrX	-	153360790	153358434	NM_006014	8270	NP_006005	L antigen family, member 3	This gene belongs to the ESO/LAGE gene family, members of which are clustered together on chromosome Xq28, and have similar exon-intron structures. Unlike the other family members which are normally expressed only in testis and activated in a wide range o
LAMC1	HCP	chr1	+	181259217	181381350	NM_002293	3915	NP_002284	laminin, gamma 1 precursor	Laminins, a family of extracellular matrix glycoproteins, are the major noncollagenous constituent of basement membranes. They have been implicated in a wide variety of biological processes including cell adhesion, differentiation, migration, signaling, n
LAMC3	HCP	chr9	+	132874324	132958267	NM_006059	10319	NP_006050	laminin, gamma 3 precursor	Laminins, a family of extracellular matrix glycoproteins, are the major noncollagenous constituent of basement membranes. They have been implicated in a wide variety of biological processes including cell adhesion, differentiation, migration, signaling, n
LAP3	HCP	chr4	+	17188024	17218688	NM_015907	51056	NP_056991	leucine aminopeptidase 3	0
LARGE	HCP	chr22	-	32646416	31999061	NM_133642	9215	NP_598397	like-glycosyltransferase	This gene, which is one of the largest in the human genome, encodes a member of the N-acetylglucosaminyltransferase gene family. It encodes a glycosyltransferase which participates in glycosylation of alpha-dystroglycan, and may carry out the synthesis of
LARP1B	HCP	chr4	+	129201952	129351739	NM_018078	55132	NP_060548	La ribonucleoprotein domain family member 2	This gene encodes a protein containing domains found in the La related protein of Drosophila melanogaster. La motif-containing proteins are thought to be RNA-binding proteins, where the La motif and adjacent amino acids fold into an RNA recognition motif.
LASS1	HCP	chr19	-	18867953	18840360	NM_021267	10715	NP_067090	LAG1 homolog, ceramide synthase 1 isoform 1	This gene encodes a member of the bone morphogenetic protein (BMP) family and the TGF-beta superfamily. This group of proteins is characterized by a polybasic proteolytic processing site that is cleaved to produce a mature protein containing seven conserv
LASS4	HCP	chr19	+	8180216	8233302	NM_024552	79603	NP_078828	LAG1 homolog, ceramide synthase 4
LBR	HCP	chr1	-	223682407	223655826	NM_002296	3930	NP_002287	lamin B receptor	The protein encoded by this gene belongs to the ERG4/ERG24 family. It localized in the nuclear envelope inner membrane and anchors the lamina and the heterochromatin to the membrane. It may mediate interaction between chromatin and lamin B. Mutations of t
LBR	ICP	chr1	-	223683142	223655826	NM_194442	3930	NP_919424	lamin B receptor	The protein encoded by this gene belongs to the ERG4/ERG24 family. It localized in the nuclear envelope inner membrane and anchors the lamina and the heterochromatin to the membrane. It may mediate interaction between chromatin and lamin B. Mutations of t
LBX1	HCP	chr10	-	102978707	102976722	NM_006562	10660	NP_006553	ladybird homeobox 1	This gene and the orthologous mouse gene were found by their homology to the Drosophila lady bird early and late homeobox genes. In the mouse, this gene is a key regulator of muscle precursor cell migration and is required for the acquisition of dorsal id
LCN1	LCP	chr9	+	137553106	137558199	NM_002297	3933	NP_002288	lipocalin 1 precursor	The protein encoded by this gene belongs to the lipocalin family. Lipocalins are a group of extracellular proteins that are able to bind lipophiles by enclosure within their structures to minimize solvent contact. This protein may bind hydrophobic ligands
LCOR	HCP	chr10	+	98582726	98708655	NM_032440	84458	NP_115816	ligand dependent nuclear receptor corepressor	LCOR is a transcriptional corepressor widely expressed in fetal and adult tissues that is recruited to agonist-bound nuclear receptors through a single LxxLL motif, also referred to as a nuclear receptor (NR) box (Fernandes et al., 2003 [PubMed 12535528])
LDHA	HCP	chr11	+	18374388	18386341	NM_001165414	3939	NP_001158886	lactate dehydrogenase A isoform 3	The protein encoded by this gene catalyzes the conversion of L-lactate and NAD to pyruvate and NADH in the final step of anaerobic glycolysis. The protein is found predominantly in muscle tissue and belongs to the lactate dehydrogenase family. Mutations i
LDHA	ICP	chr11	+	18372511	18386341	NM_001165415	3939	NP_001158887	lactate dehydrogenase A isoform 4	The protein encoded by this gene catalyzes the conversion of L-lactate and NAD to pyruvate and NADH in the final step of anaerobic glycolysis. The protein is found predominantly in muscle tissue and belongs to the lactate dehydrogenase family. Mutations i
LEMD2	LCP	chr6	-	33862697	33846968	NM_001143944	221496	NP_001137416	LEM domain containing 2 isoform 2
LEMD2	HCP	chr6	-	33864884	33846968	NM_181336	221496	NP_851853	LEM domain containing 2 isoform 1
LENG8	HCP	chr19	+	59651876	59665008	NM_052925	114823	NP_443157	leukocyte receptor cluster member 8
LENG9	HCP	chr19	-	59666706	59664790	NM_198988	94059	NP_945339	leukocyte receptor cluster (LRC) member 9	0
LGI2	HCP	chr4	-	24641512	24609568	NM_018176	55203	NP_060646	leucine-rich repeat LGI family, member 2	0
LGR5	HCP	chr12	+	70120079	70264888	NM_003667	8549	NP_003658	leucine-rich repeat-containing G protein-coupled	0
LHX1	HCP	chr17	+	32368611	32374607	NM_005568	3975	NP_005559	LIM homeobox protein 1	This gene encodes a member of a large protein family which contains the LIM domain, a unique cysteine-rich zinc-binding domain. The encoded protein may function as a transcriptional regulator and be involved in control of differentiation and development o
LHX3	HCP	chr9	-	138234825	138227916	NM_014564	8022	NP_055379	LIM homeobox protein 3 isoform b	This gene encodes a member a large protein family which carry the LIM domain, a unique cysteine-rich zinc-binding domain. The encoded protein is a transcription factor that is required for pituitary development and motor neuron specification. Mutations in
LHX3	HCP	chr9	-	138236776	138227916	NM_178138	8022	NP_835258	LIM homeobox protein 3 isoform a	This gene encodes a member a large protein family which carry the LIM domain, a unique cysteine-rich zinc-binding domain. The encoded protein is a transcription factor that is required for pituitary development and motor neuron specification. Mutations in
LIG1	HCP	chr19	-	53365372	53310514	NM_000234	3978	NP_000225	DNA ligase (ATP) 1	LIG1 encodes DNA ligase I, with functions in DNA replication and the base excision repair process. Mutations in LIG1 that lead to DNA ligase I deficiency result in immunodeficiency and increased sensitivity to DNA-damaging agents. [provided by RefSeq].
LIG4	HCP	chr13	-	107665131	107657792	NM_002312	3981	NP_002303	DNA ligase (ATP) 4	The protein encoded by this gene is a DNA ligase that joins single-strand breaks in a double-stranded polydeoxynucleotide in an ATP-dependent reaction. This protein is essential for V(D)J recombination and DNA double-strand break (DSB) repair through nonh
LIG4	ICP	chr13	-	107665883	107657792	NM_206937	3981	NP_996820	DNA ligase (ATP) 4	The protein encoded by this gene is a DNA ligase that joins single-strand breaks in a double-stranded polydeoxynucleotide in an ATP-dependent reaction. This protein is essential for V(D)J recombination and DNA double-strand break (DSB) repair through nonh
LIMD2	HCP	chr17	-	59131251	59126980	NM_030576	80774	NP_085053	LIM domain containing 2
LIMS2	ICP	chr2	-	128138637	128112466	NM_017980	55679	NP_060450	LIM and senescent cell antigen-like domains 2	LIMS2 is a focal adhesion protein that associates with integrin-linked kinase (ILK; MIM 602366), a multidomain protein that mediates multiple protein-protein interactions at adhesion sites between cells and the extracellular matrix (ECM).[supplied by OMIM
LIN7B	HCP	chr19	+	54309429	54313529	NM_022165	64130	NP_071448	lin-7 homolog B	0
LMAN2L	HCP	chr2	-	96769540	96735395	NM_030805	81562	NP_110432	lectin, mannose-binding 2-like isoform 2
LMF2	HCP	chr22	-	49293001	49288241	NM_033200	91289	NP_149977	lipase maturation factor 2
LMNB1	HCP	chr5	+	126140731	126200608	NM_005573	4001	NP_005564	lamin B1	The nuclear lamina consists of a two-dimensional matrix of proteins located next to the inner nuclear membrane. The lamin family of proteins make up the matrix and are highly conserved in evolution. During mitosis, the lamina matrix is reversibly disassem
LMX1B	HCP	chr9	+	128416568	128503132	NM_002316	4010	NP_002307	LIM homeobox transcription factor 1, beta
LOC100128071	HCP	chr1	-	32600431	32599457	NM_001167676	100128071	NP_001161148	hypothetical protein LOC100128071
LOC100128788	HCP	chr16	-	2742602	2727077	NR_027275	100128788			0
LOC100130691	HCP	chr2	-	177965665	177856481	NR_026966	100130691
LOC100131193	ICP	chr9	-	138823121	138818199	NR_024580	100131193			0
LOC100134229	HCP	chr7	+	139523529	139525908	NR_024451	100134229
LOC145783	HCP	chr15	-	54997989	54965659	NR_015419	145783			0
LOC146336	HCP	chr16	-	1068732	1054084	NR_027242	146336			0
LOC150381	ICP	chr22	+	44828389	44833064	NR_027034	150381
LOC152217	HCP	chr3	+	198153890	198155281	NR_024388	152217			0
LOC255512	HCP	chr11	+	1287513	1288512	NR_029409	255512			0
LOC256880	HCP	chr4	+	101090658	101092643	NR_002799	256880			0
LOC25845	HCP	chr5	-	526080	523625	NR_024158	25845
LOC285074	HCP	chr2	-	87157047	87111310	NR_026846	285074
LOC338651	HCP	chr11	+	1550546	1576990	NR_021489	338651			0
LOC440925	HCP	chr2	-	171279323	171277194	NR_027433	440925			0
LOC440926	HCP	chr1	+	224317050	224326326	NR_002315	440926			0
LOC441177	ICP	chr6	+	166321028	166323093	NR_027284	441177			0
LOC441208	ICP	chr7	+	32734086	32736120	NR_003502	441208			0
LOC492303	HCP	chr1	-	90233113	90231411	NR_002830	492303			0
LOC643837	HCP	chr1	+	752926	779603	NR_015368	643837			0
LOC643923	HCP	chr11	+	106967680	106969159	NR_028328	643923			0
LOC645431	HCP	chr14	-	64949088	64947065	NR_024334	645431			0
LOC645676	ICP	chr1	+	153798395	153800356	NR_027023	645676
LOC653544	HCP	chr4	+	191239253	191240864	NM_001127388	653544	NP_001120860	double homeobox, 4-like	0
LOC653545	HCP	chr4	+	191239253	191240864	NM_001127389	653545	NP_001120861	double homeobox, 4-like	0
LOC653548	HCP	chr4	+	191239253	191240864	NM_001164467	653548	NP_001157939	double homeobox, 4-like	0
LOC728410	HCP	chr4	+	191239253	191240864	NM_001127386	728410	NP_001120858	double homeobox, 4-like	0
LOC728661	HCP	chr1	-	1614103	1582801	NM_001110781	728661	NP_001104251	similar to solute carrier family 35, member E2	0
LOC80054	HCP	chr19	+	38485602	38487802	NR_026887	80054
LOC80154	HCP	chr15	-	80585378	80551133	NR_026811	80154			0
LOC92659	HCP	chr17	+	77478995	77481919	NR_015454	92659
LONP1	HCP	chr19	-	5671176	5642844	NM_004793	9361	NP_004784	mitochondrial lon peptidase 1 precursor	This gene encodes a mitochondrial matrix protein in the Lon family of ATP-dependent proteases. A similar E. coli protein regulates gene expression by targeting specific regulatory proteins for degradation. This protein binds a specific sequence in the lig
LONRF3	HCP	chrX	+	117992740	118035977	NM_024778	79836	NP_079054	LON peptidase N-terminal domain and ring finger	The protein encoded by this gene contains a RING finger domain, a motif present in a variety of functionally distinct proteins and known to be involved in protein-protein and protein-DNA interactions. Multiple alternatively spliced transcript variants hav
LPAR1	HCP	chr9	-	112840186	112675874	NM_001401	1902	NP_001392	lysophosphatidic acid receptor 1	The integral membrane protein encoded by this gene is a lysophosphatidic acid (LPA) receptor from a group known as EDG receptors. These receptors are members of the G protein-coupled receptor superfamily. Utilized by LPA for cell signaling, EDG receptors
LPCAT3	HCP	chr12	-	6996103	6955607	NM_005768	10162	NP_005759	lysophosphatidylcholine acyltransferase 3	0
LPHN1	HCP	chr19	-	14177997	14119550	NM_014921	22859	NP_055736	latrophilin 1 isoform 2 precursor	This gene encodes a member of the latrophilin subfamily of G-protein coupled receptors (GPCR). Latrophilins may function in both cell adhesion and signal transduction. In experiments with non-human species, endogenous proteolytic cleavage within a cystein
LPIN2	ICP	chr18	-	3001945	2906991	NM_014646	9663	NP_055461	lipin 2	Mouse studies suggest that this gene functions during normal adipose tissue development and may play a role in human triglyceride metabolism. This gene represents a candidate gene for human lipodystrophy, characterized by loss of body fat, fatty liver, hy
LPPR2	ICP	chr19	+	11327106	11337372	NM_022737	64748	NP_073574	lipid phosphate phosphatase-related protein type	0
LPPR5	HCP	chr1	-	99243037	99128388	NM_001037317	163404	NP_001032394	lipid phosphate phosphatase-related protein type	The protein encoded by this gene is a type 2 member of the phosphatidic acid phosphatase (PAP) family. All type 2 members of this protein family contain 6 transmembrane regions, and a consensus N-glycosylation site. PAPs convert phosphatidic acid to diacy
LPXN	HCP	chr11	-	58102215	58050921	NM_001143995	9404	NP_001137467	leupaxin isoform 1	The product encoded by this gene is preferentially expressed in hematopoietic cells and belongs to the paxillin protein family. Similar to other members of this focal-adhesion-associated adaptor-protein family, it has four leucine-rich LD-motifs in the N-
LRFN4	HCP	chr11	+	66381451	66384522	NM_024036	78999	NP_076941	leucine rich repeat and fibronectin type III	0
LRIG1	HCP	chr3	-	66633535	66511910	NM_015541	26018	NP_056356	leucine-rich repeats and immunoglobulin-like
LRP11	HCP	chr6	-	150227173	150181586	NM_032832	84918	NP_116221	low density lipoprotein receptor-related protein
LRP3	HCP	chr19	+	38377438	38391607	NM_002333	4037	NP_002324	low density lipoprotein receptor-related protein
LRP4	HCP	chr11	-	46896652	46834993	NM_002334	4038	NP_002325	low density lipoprotein receptor-related protein	0
LRRC14	HCP	chr8	+	145714198	145721365	NM_014665	9684	NP_055480	leucine rich repeat containing 14	0
LRRC33	HCP	chr3	+	197851052	197873271	NM_198565	375387	NP_940967	leucine rich repeat containing 33 precursor	0
LRRC36	HCP	chr16	+	65918247	65976609	NM_018296	55282	NP_060766	leucine rich repeat containing 36 isoform 1
LRRC3B	HCP	chr3	+	26639303	26727269	NM_052953	116135	NP_443185	leucine rich repeat containing 3B precursor	0
LRRC41	HCP	chr1	-	46541625	46516658	NM_006369	10489	NP_006360	MUF1 protein
LRRC42	HCP	chr1	+	54184624	54206427	NM_052940	115353	NP_443172	leucine rich repeat containing 42	0
LRRC45	HCP	chr17	+	77574568	77582316	NM_144999	201255	NP_659436	leucine rich repeat containing 45	0
LRRC8C	HCP	chr1	+	89871231	89957681	NM_032270	84230	NP_115646	leucine rich repeat containing 8 family, member
LRRC8D	HCP	chr1	+	90059160	90174575	NM_001134479	55144	NP_001127951	leucine rich repeat containing 8 family, member	0
LRRC8D	HCP	chr1	+	90060067	90174575	NM_018103	55144	NP_060573	leucine rich repeat containing 8 family, member	0
LRRFIP2	HCP	chr3	-	37192855	37069120	NM_017724	9209	NP_060194	leucine rich repeat (in FLII) interacting	0
LRRK1	HCP	chr15	+	99276982	99427840	NM_024652	79705	NP_078928	leucine-rich repeat kinase 1
LRRN1	HCP	chr3	+	3816120	3864387	NM_020873	57633	NP_065924	leucine rich repeat neuronal 1 precursor	0
LRRN2	HCP	chr1	-	202921104	202852925	NM_006338	10446	NP_006329	leucine rich repeat neuronal 2 precursor	The protein encoded by this gene belongs to the leucine-rich repeat superfamily. This gene was found to be amplified and overexpressed in malignant gliomas. The encoded protein has homology with other proteins that function as cell-adhesion molecules or a
LRRN2	HCP	chr1	-	202921220	202852925	NM_201630	10446	NP_963924	leucine rich repeat neuronal 2 precursor	The protein encoded by this gene belongs to the leucine-rich repeat superfamily. This gene was found to be amplified and overexpressed in malignant gliomas. The encoded protein has homology with other proteins that function as cell-adhesion molecules or a
LRWD1	HCP	chr7	+	101892394	101900617	NM_152892	222229	NP_690852	leucine-rich repeats and WD repeat domain	0
LSM11	HCP	chr5	+	157103332	157116324	NM_173491	134353	NP_775762	LSM11, U7 small nuclear RNA associated	0
LSM14B	HCP	chr20	+	60130911	60143829	NM_144703	149986	NP_653304	LSM14 homolog B
LSM6	ICP	chr4	+	147316284	147330663	NM_007080	11157	NP_009011	Sm protein F	Sm-like proteins were identified in a variety of organisms based on sequence homology with the Sm protein family (see SNRPD2; MIM 601061). Sm-like proteins contain the Sm sequence motif, which consists of 2 regions separated by a linker of variable length
LSR	ICP	chr19	+	40431398	40450707	NM_205835	51599	NP_991404	lipolysis stimulated lipoprotein receptor	0
LSS	HCP	chr21	-	46473166	46433465	NM_002340	4047	NP_002331	lanosterol synthase isoform 1	The protein encoded by this gene catalyzes the conversion of (S)-2,3 oxidosqualene to lanosterol. The encoded protein is a member of the terpene cyclase/mutase family and catalyzes the first step in the biosynthesis of cholesterol, steroid hormones, and v
LTB4R	HCP	chr14	+	23850544	23857081	NM_001143919	1241	NP_001137391	leukotriene B4 receptor
LTB4R	LCP	chr14	+	23852152	23857081	NM_181657	1241	NP_858043	leukotriene B4 receptor
LY75	HCP	chr2	-	160469508	160368113	NM_002349	4065	NP_002340	lymphocyte antigen 75 precursor	0
LYAR	HCP	chr4	-	4342649	4320331	NM_001145725	55646	NP_001139197	Ly1 antibody reactive homolog
LYAR	HCP	chr4	-	4342797	4320331	NM_017816	55646	NP_060286	Ly1 antibody reactive homolog
LYL1	ICP	chr19	-	13074681	13070846	NM_005583	4066	NP_005574	lymphoblastic leukemia derived sequence 1	0
LYN	HCP	chr8	+	56954939	57086494	NM_002350	4067	NP_002341	Yamaguchi sarcoma viral (v-yes-1) oncogene	0
LYNX1	HCP	chr8	-	143855439	143849616	NM_177476	66004	NP_803429	Ly-6 neurotoxin-like protein 1 isoform c	This gene encodes a member of the Ly-6/neurotoxin gene family, a group of lymphocyte antigens that attach to the cell surface by a glycosylphosphatidylinositol anchor and have a unique structure showing conserved 8-10 cysteine residues with a characterist
LYNX1	HCP	chr8	-	143855746	143849616	NM_177477	66004	NP_803430	Ly-6 neurotoxin-like protein 1 isoform c	This gene encodes a member of the Ly-6/neurotoxin gene family, a group of lymphocyte antigens that attach to the cell surface by a glycosylphosphatidylinositol anchor and have a unique structure showing conserved 8-10 cysteine residues with a characterist
LYPD5	LCP	chr19	-	48998453	48991918	NM_001031749	284348	NP_001026919	LY6/PLAUR domain containing 5 isoform A
LYSMD3	HCP	chr5	-	89861157	89847200	NM_198273	116068	NP_938014	LysM, putative peptidoglycan-binding, domain	0
MACROD1	HCP	chr11	-	63690161	63522606	NM_014067	28992	NP_054786	MACRO domain containing 1	0
MACROD2	HCP	chr20	+	13924145	15981841	NM_080676	140733	NP_542407	MACRO domain containing 2 isoform 1
MAD2L2	HCP	chr1	-	11674265	11657123	NM_001127325	10459	NP_001120797	MAD2 homolog	The protein encoded by this gene is a component of the mitotic spindle assembly checkpoint that prevents the onset of anaphase until all chromosomes are properly aligned at the metaphase plate. The encoded protein, which is similar to MAD2L1, is capable o
MAFG	HCP	chr17	-	77478879	77469437	NM_002359	4097	NP_002350	v-maf musculoaponeurotic fibrosarcoma oncogene
MAFK	HCP	chr7	+	1536893	1549205	NM_002360	7975	NP_002351	v-maf musculoaponeurotic fibrosarcoma oncogene	The developmentally regulated expression of the globin genes depends on upstream regulatory elements termed locus control regions (LCRs). LCRs are associated with powerful enhancer activity that is mediated by the transcription factor NFE2 (nuclear factor
MAMDC4	LCP	chr9	+	138866639	138875072	NM_206920	158056	NP_996803	apical early endosomal glycoprotein precursor
MAML1	HCP	chr5	+	179092456	179136891	NM_014757	9794	NP_055572	mastermind-like 1	This protein is the human homolog of mastermind, a Drosophila protein that plays a role in the Notch signaling pathway involved in cell-fate determination. There is in vitro evidence that the human homolog forms a complex with the intracellular portion of
MAN1C1	HCP	chr1	+	25816545	25983845	NM_020379	57134	NP_065112	mannosidase, alpha, class 1C, member 1	0
MANEAL	HCP	chr1	+	38032360	38039865	NM_001113482	149175	NP_001106954	mannosidase, endo-alpha-like isoform 3	0
MANEAL	ICP	chr1	+	38033746	38039865	NM_152496	149175	NP_689709	mannosidase, endo-alpha-like isoform 2	0
MANF	HCP	chr3	+	51397742	51401867	NM_006010	7873	NP_006001	mesencephalic astrocyte-derived neurotrophic	The protein encoded by this gene is localized in the endoplasmic reticulum (ER) and golgi, and is also secreted. Reducing expression of this gene increases susceptibility to ER stress-induced death and promotes cell proliferation. The protein was initiall
MAP2K2	HCP	chr19	-	4075126	4041319	NM_030662	5605	NP_109587	mitogen-activated protein kinase kinase 2	The protein encoded by this gene is a dual specificity protein kinase that belongs to the MAP kinase kinase family. This kinase is known to play a critical role in mitogen growth factor signal transduction. It phosphorylates and thus activates MAPK1/ERK2
MAP2K3	HCP	chr17	+	21128560	21159144	NM_145109	5606	NP_659731	mitogen-activated protein kinase kinase 3	The protein encoded by this gene is a dual specificity protein kinase that belongs to the MAP kinase kinase family. This kinase is activated by mitogenic and environmental stress, and participates in the MAP kinase-mediated signaling cascade. It phosphory
MAP2K4	HCP	chr17	+	11864859	11987776	NM_003010	6416	NP_003001	mitogen-activated protein kinase kinase 4	This gene encodes a dual specificity protein kinase that belongs to the Ser/Thr protein kinase family. This kinase is a direct activator of MAP kinases in response to various environmental stresses or mitogenic stimuli. It has been shown to activate MAPK8
MAP3K11	ICP	chr11	-	65138296	65121801	NM_002419	4296	NP_002410	mitogen-activated protein kinase kinase kinase	The protein encoded by this gene is a member of the serine/threonine kinase family. This kinase contains a SH3 domain and a leucine zipper-basic motif. This kinase preferentially activates MAPK8/JNK kinase, and functions as a positive regulator of JNK sig
MAP3K12	ICP	chr12	-	52179538	52160546	NM_006301	7786	NP_006292	mitogen-activated protein kinase kinase kinase	The protein encoded by this gene is a member of serine/threonine protein kinase family. This kinase contains a leucine-zipper domain, and is predominately expressed in neuronal cells. The phosphorylation state of this kinase in synaptic terminals was show
MAP3K3	HCP	chr17	+	59053532	59127402	NM_002401	4215	NP_002392	mitogen-activated protein kinase kinase kinase 3	This gene product is a 626-amino acid polypeptide that is 96.5% identical to mouse Mekk3. Its catalytic domain is closely related to those of several other kinases, including mouse Mekk2, tobacco NPK, and yeast Ste11. Northern blot analysis revealed a 4.6
MAP3K8	HCP	chr10	+	30762871	30790767	NM_005204	1326	NP_005195	mitogen-activated protein kinase kinase kinase	This gene was identified by its oncogenic transforming activity in cells. The encoded protein is a member of the serine/threonine protein kinase family. This kinase can activate both the MAP kinase and JNK kinase pathways. This kinase was shown to activat
MAP3K9	HCP	chr14	-	70345641	70264606	NM_033141	4293	NP_149132	mitogen-activated protein kinase kinase kinase	0
MAP4K3	HCP	chr2	-	39517723	39329925	NM_003618	8491	NP_003609	mitogen-activated protein kinase kinase kinase	This gene encodes a member of the Ste20 family of serine/threonine protein kinases. The protein belongs to the subfamily that consists of members, such as germinal center kinase (GCK), that are characterized by an N-terminal catalytic domain and C-termina
MAP6	HCP	chr11	-	75057127	74975610	NM_033063	4135	NP_149052	microtubule-associated protein 6 isoform 1	This gene encodes a microtubule-associated protein. The encoded protein is a calmodulin-binding and calmodulin-regulated protein that is involved in microtubule stabilization. Two transcript variants encoding distinct isoforms have been identified for thi
MAP6D1	HCP	chr3	-	185026087	185016357	NM_024871	79929	NP_079147	MAP6 domain containing 1	This gene encodes a protein highly similar to the mouse MAP6 domain containing 1 protein, which is related to the STOP proteins. Based on the study of the mouse protein, the encoded protein may function as a calmodulin-regulated neuronal protein that bind
MAP7	HCP	chr6	-	136913485	136705564	NM_003980	9053	NP_003971	microtubule-associated protein 7	The product of this gene is a microtubule-associated protein that is predominantly expressed in cells of epithelial origin. Microtubule-associated proteins are thought to be involved in microtubule dynamics, which is essential for cell polarization and di
MAPK1	HCP	chr22	-	20551970	20453318	NM_138957	5594	NP_620407	mitogen-activated protein kinase 1	The protein encoded by this gene is a member of the MAP kinase family. MAP kinases, also known as extracellular signal-regulated kinases (ERKs), act as an integration point for multiple biochemical signals, and are involved in a wide variety of cellular p
MAPK1IP1L	HCP	chr14	+	54588114	54606665	NM_144578	93487	NP_653179	MAPK-interacting and spindle-stabilizing
MAPK7	HCP	chr17	+	19222366	19227449	NM_139034	5598	NP_620603	mitogen-activated protein kinase 7 isoform 1	The protein encoded by this gene is a member of the MAP kinase family. MAP kinases act as an integration point for multiple biochemical signals, and are involved in a wide variety of cellular processes such as proliferation, differentiation, transcription
MAPK8IP2	HCP	chr22	+	49385996	49396845	NM_012324	23542	NP_036456	mitogen-activated protein kinase 8 interacting	The protein encoded by this gene is closely related to MAPK8IP1/IB1/JIP-1, a scaffold protein that is involved in the c-Jun amino-terminal kinase signaling pathway. This protein is expressed in brain and pancreatic cells. It has been shown to interact wit
MAPK8IP2	LCP	chr22	+	49388427	49396845	NM_016431	23542	NP_057515	mitogen-activated protein kinase 8 interacting	The protein encoded by this gene is closely related to MAPK8IP1/IB1/JIP-1, a scaffold protein that is involved in the c-Jun amino-terminal kinase signaling pathway. This protein is expressed in brain and pancreatic cells. It has been shown to interact wit
MAPK8IP3	HCP	chr16	+	1696221	1760319	NM_001040439	23162	NP_001035529	mitogen-activated protein kinase 8 interacting	The protein encoded by this gene shares similarity with the product of Drosophila syd gene, required for the functional interaction of kinesin I with axonal cargo. Studies of the similar gene in mouse suggested that this protein may interact with, and reg
MAPKAPK2	HCP	chr1	+	204924911	204974249	NM_032960	9261	NP_116584	mitogen-activated protein kinase-activated	This gene encodes a member of the Ser/Thr protein kinase family. This kinase is regulated through direct phosphorylation by p38 MAP kinase. In conjunction with p38 MAP kinase, this kinase is known to be involved in many cellular processes including stress
MAPKAPK5	HCP	chr12	+	110764661	110815611	NM_139078	8550	NP_620777	MAP kinase-activated protein kinase 5 isoform 2	The protein encoded by this gene is a member of the serine/threonine kinase family. In response to cellular stress and proinflammatory cytokines, this kinase is activated through its phosphorylation by MAP kinases including MAPK1/ERK, MAPK14/p38-alpha, an
MARCH10	LCP	chr17	-	58237743	58132406	NM_001100875	162333	NP_001094345	ring finger protein 190
MARCH10	HCP	chr17	-	58239437	58132406	NM_152598	162333	NP_689811	ring finger protein 190
MARK1	HCP	chr1	+	218768190	218904422	NM_018650	4139	NP_061120	MAP/microtubule affinity-regulating kinase 1
MARK4	HCP	chr19	+	50446681	50500381	NM_031417	57787	NP_113605	MAP/microtubule affinity-regulating kinase 4	0
MARVELD1	HCP	chr10	+	99463470	99467895	NR_026753	83742			0
MASTL	HCP	chr10	+	27483722	27515854	NM_032844	84930	NP_116233	microtubule associated serine/threonine	0
MATK	HCP	chr19	-	3737415	3728966	NM_139355	4145	NP_647612	megakaryocyte-associated tyrosine kinase isoform	The protein encoded by this gene has amino acid sequence similarity to Csk tyrosine kinase and has the structural features of the CSK subfamily: SRC homology SH2 and SH3 domains, a catalytic domain, a unique N terminus, lack of myristylation signals, lack
MAZ	HCP	chr16	+	29725355	29730005	NM_002383	4150	NP_002374	MYC-associated zinc finger protein isoform 1
MBD3	HCP	chr19	-	1543652	1527677	NM_003926	53615	NP_003917	methyl-CpG binding domain protein 3	DNA methylation is the major modification of eukaryotic genomes and plays an essential role in mammalian development. Human proteins MECP2, MBD1, MBD2, MBD3, and MBD4 comprise a family of nuclear proteins related by the presence in each of a methyl-CpG bi
MBD4	HCP	chr3	-	130641542	130632482	NM_003925	8930	NP_003916	methyl-CpG binding domain protein 4	DNA methylation is the major modification of eukaryotic genomes and plays an essential role in mammalian development. Human proteins MECP2, MBD1, MBD2, MBD3, and MBD4 comprise a family of nuclear proteins related by the presence in each of a methyl-CpG bi
MBD6	HCP	chr12	+	56202925	56210198	NM_052897	114785	NP_443129	methyl-CpG binding domain protein 6	0
MBOAT2	HCP	chr2	-	9061327	8914151	NM_138799	129642	NP_620154	O-acyltransferase (membrane bound) domain	0
MCAT	HCP	chr22	-	41869347	41858155	NM_173467	27349	NP_775738	mitochondrial malonyltransferase isoform a	The protein encoded by this gene is found exclusively in the mitochondrion, where it catalyzes the transfer of a malonyl group from malonyl-CoA to the mitochondrial acyl carrier protein. The encoded protein may be part of a fatty acid synthase complex tha
MCCC1	ICP	chr3	-	184300059	184215699	NM_020166	56922	NP_064551	methylcrotonoyl-Coenzyme A carboxylase 1 (alpha)	This gene encodes the large subunit of 3-methylcrotonyl-CoA carboxylase. This enzyme functions as a heterodimer and catalyzes the carboxylation of 3-methylcrotonyl-CoA to form 3-methylglutaconyl-CoA. Mutations in this gene are associated with 3-Methylcrot
MCL1	HCP	chr1	-	148818760	148813658	NM_182763	4170	NP_877495	myeloid cell leukemia sequence 1 isoform 2	The protein encoded by this gene belongs to the Bcl-2 family. Alternative splicing occurs at this locus and two transcript variants encoding distinct isoforms have been identified. The longer gene product (isoform 1) enhances cell survival by inhibiting a
MCM3AP	ICP	chr21	-	46529664	46479475	NM_003906	8888	NP_003897	minichromosome maintenance complex component 3	The minichromosome maintenance protein 3 (MCM3) is one of the MCM proteins essential for the initiation of DNA replication. The protein encoded by this gene is a MCM3 binding protein. It was reported to have phosphorylation-dependent DNA-primase activity,
MCM3APAS	HCP	chr21	+	46473585	46496032	NR_002776	114044			0
MCOLN1	HCP	chr19	+	7493495	7504894	NM_020533	57192	NP_065394	mucolipin 1	This gene encodes a memberof the transient receptor potential (TRP) cation channel gene family. The transmembrane protein localizes to intracellular vesicular membranes including lysosomes, and functions in the late endocytic pathway and in the regulation
MCOLN3	HCP	chr1	-	85286757	85256352	NM_018298	55283	NP_060768	mucolipin 3	Mucolipins constitute a family of cation channel proteins with homologs in mouse, Drosophila, and C. elegans. Mutations in the human MCOLN1 gene (MIM 605248) cause mucolipodosis IV (MIM 262650).[supplied by OMIM]. Publication Note: This RefSeq record in
ME3	HCP	chr11	-	86060888	85829797	NM_001014811	10873	NP_001014811	mitochondrial malic enzyme 3 precursor	Malic enzyme catalyzes the oxidative decarboxylation of malate to pyruvate using either NAD+ or NADP+ as a cofactor. Mammalian tissues contain 3 distinct isoforms of malic enzyme: a cytosolic NADP(+)-dependent isoform, a mitochondrial NADP(+)-dependent is
ME3	ICP	chr11	-	86061326	85829799	NM_001161586	10873	NP_001155058	mitochondrial malic enzyme 3 precursor	Malic enzyme catalyzes the oxidative decarboxylation of malate to pyruvate using either NAD+ or NADP+ as a cofactor. Mammalian tissues contain 3 distinct isoforms of malic enzyme: a cytosolic NADP(+)-dependent isoform, a mitochondrial NADP(+)-dependent is
ME3	HCP	chr11	-	86061075	85829797	NM_006680	10873	NP_006671	mitochondrial malic enzyme 3 precursor	Malic enzyme catalyzes the oxidative decarboxylation of malate to pyruvate using either NAD+ or NADP+ as a cofactor. Mammalian tissues contain 3 distinct isoforms of malic enzyme: a cytosolic NADP(+)-dependent isoform, a mitochondrial NADP(+)-dependent is
MED12L	HCP	chr3	+	152287365	152634500	NM_053002	116931	NP_443728	mediator of RNA polymerase II transcription,	0
MED13	HCP	chr17	-	57497425	57374747	NM_005121	9969	NP_005112	mediator complex subunit 13	This gene encodes a component of the mediator complex (also known as TRAP, SMCC, DRIP, or ARC), a transcriptional coactivator complex thought to be required for the expression of almost all genes. The mediator complex is recruited by transcriptional activ
MED15	HCP	chr22	+	19191885	19271919	NM_015889	51586	NP_056973	mediator complex subunit 15 isoform b	The protein encoded by this gene is a subunit of the multiprotein complexes PC2 and ARC/DRIP and may function as a transcriptional coactivator in RNA polymerase II transcription. This gene contains stretches of trinucleotide repeats and is located in the
MED16	HCP	chr19	-	844218	818961	NM_005481	10025	NP_005472	mediator complex subunit 16	0
MEGF6	HCP	chr1	-	3517919	3394365	NM_001409	1953	NP_001400	EGF-like-domain, multiple 3 precursor	0
MEIS3	ICP	chr19	-	52614597	52598194	NM_020160	56917	NP_064545	Meis1, myeloid ecotropic viral integration site
MEMO1	HCP	chr2	-	32089202	31946398	NM_001137602	51072	NP_001131074	mediator of cell motility 1 isoform 2
MESP2	ICP	chr15	+	88120592	88122986	NM_001039958	145873	NP_001035047	mesoderm posterior 2 homolog	This gene encodes a member of the bHLH family of transcription factors and plays a key role in defining the rostrocaudal patterning of somites via interactions with multiple Notch signaling pathways. This gene is expressed in the anterior presomitic mesod
MEST	HCP	chr7	+	129919173	129933367	NM_002402	4232	NP_002393	mesoderm specific transcript isoform a	This gene encodes a member of the [alpha]/[beta] hydrolase fold family and has isoform specific imprinting. The loss of imprinting of this gene has been linked to certain types of cancer and may be due to promotor switching. The encoded protein may play a
MEST	HCP	chr7	+	129918408	129933367	NM_177525	4232	NP_803491	mesoderm specific transcript isoform b	This gene encodes a member of the [alpha]/[beta] hydrolase fold family and has isoform specific imprinting. The loss of imprinting of this gene has been linked to certain types of cancer and may be due to promotor switching. The encoded protein may play a
MESTIT1	HCP	chr7	-	129918249	129914133	NR_004382	317751			Imprinted gene(s) on human chromosome 7 are thought to be involved in Russell-Silver syndrome (SRS; MIM 180860), based on the fact that 10% of patients have maternal uniparental disomy of chromosome 7. However, involvement of the known imprinted genes GRB
METRN	HCP	chr16	+	705173	707481	NM_024042	79006	NP_076947	meteorin, glial cell differentiation regulator	Meteorin regulates glial cell differentiation and promotes the formation of axonal networks during neurogenesis (Nishino et al., 2004 [PubMed 15085178]).[supplied by OMIM].
METRNL	HCP	chr17	+	78630855	78646011	NM_001004431	284207	NP_001004431	meteorin, glial cell differentiation	0
METTL10	HCP	chr10	-	126470429	126437395	NM_212554	399818	NP_997719	methyltransferase like 10
MEX3D	HCP	chr19	-	1519057	1505667	NM_203304	399664	NP_976049	ring finger and KH domain containing 1
MFN2	HCP	chr1	+	11962824	11996159	NM_001127660	9927	NP_001121132	mitofusin 2	This gene encodes a mitochondrial membrane protein that participates in mitochondrial fusion and contributes to the maintenance and operation of the mitochondrial network. This protein is involved in the regulation of vascular smooth muscle cell prolifera
MFNG	ICP	chr22	-	36212371	36195046	NM_001166343	4242	NP_001159815	beta-1,3-N-acetylglucosaminyltransferase manic	This gene is a member of the fringe gene family which also includes radical and lunatic fringe genes. They all encode evolutionarily conserved secreted proteins that act in the Notch receptor pathway to demarcate boundaries during embryonic development. W
MFNG	ICP	chr22	-	36212424	36195046	NM_002405	4242	NP_002396	beta-1,3-N-acetylglucosaminyltransferase manic	This gene is a member of the fringe gene family which also includes radical and lunatic fringe genes. They all encode evolutionarily conserved secreted proteins that act in the Notch receptor pathway to demarcate boundaries during embryonic development. W
MFSD11	HCP	chr17	+	72245377	72286933	NM_024311	79157	NP_077287	major facilitator superfamily domain containing	0
MFSD4	HCP	chr1	+	203804734	203838669	NM_181644	148808	NP_857595	major facilitator superfamily domain containing	0
MFSD6L	ICP	chr17	-	8643392	8641152	NM_152599	162387	NP_689812	major facilitator superfamily domain containing
MGAT2	HCP	chr14	+	49157238	49159949	NM_002408	4247	NP_002399	mannosyl (alpha-1,6-)-glycoprotein	The product of this gene is a Golgi enzyme catalyzing an essential step in the conversion of oligomannose to complex N-glycans. The enzyme has the typical glycosyltransferase domains: a short N-terminal cytoplasmic domain, a hydrophobic non-cleavable sign
MGAT3	HCP	chr22	+	38183270	38218145	NM_002409	4248	NP_002400	mannosyl (beta-1,4-)-glycoprotein	There are believed to be over 100 different glycosyltransferases involved in the synthesis of protein-bound and lipid-bound oligosaccharides. The enzyme encoded by this gene transfers a GlcNAc residue to the beta-linked mannose of the trimannosyl core of
MGC23284	HCP	chr16	+	87257281	87269414	NR_024402	197187			0
MGC2889	HCP	chr3	+	194442261	194444454	NR_026877	84789			0
MGLL	HCP	chr3	-	129024741	128890598	NM_001003794	11343	NP_001003794	monoglyceride lipase isoform 2	Monoglyceride lipase (MGLL; EC 3.1.1.23) functions together with hormone-sensitive lipase (LIPE; MIM 151750) to hydrolyze intracellular triglyceride stores in adipocytes and other cells to fatty acids and glycerol. MGLL may also complement lipoprotein lip
MGLL	HCP	chr3	-	129024391	128890598	NM_007283	11343	NP_009214	monoglyceride lipase isoform 1	Monoglyceride lipase (MGLL; EC 3.1.1.23) functions together with hormone-sensitive lipase (LIPE; MIM 151750) to hydrolyze intracellular triglyceride stores in adipocytes and other cells to fatty acids and glycerol. MGLL may also complement lipoprotein lip
MGMT	HCP	chr10	+	131155443	131455773	NM_002412	4255	NP_002403	O-6-methylguanine-DNA methyltransferase
MIB2	HCP	chr1	+	1540746	1555848	NM_080875	142678	NP_543151	mindbomb homolog 2	0
MICALL1	HCP	chr22	+	36632291	36667972	NM_033386	85377	NP_203744	molecule interacting with Rab13
MICALL2	HCP	chr7	-	1465635	1440520	NM_182924	79778	NP_891554	MICAL-like 2 isoform 1	0
MICB	HCP	chr6	+	31573833	31586880	NM_005931	4277	NP_005922	MHC class I polypeptide-related sequence B	This gene encodes a heavily glycosylated protein which is a ligand for the NKG2D type II receptor. Binding of the ligand activates the cytolytic response of natural killer (NK) cells, CD8 alphabeta T cells, and gammadelta T cells which express the recepto
MID2	LCP	chrX	+	106955739	107061521	NM_052817	11043	NP_438112	midline 2 isoform 2	The protein encoded by this gene is a member of the tripartite motif (TRIM) family. The TRIM motif includes three zinc-binding domains, a RING, a B-box type 1 and a B-box type 2, and a coiled-coil region. The protein localizes to microtubular structures i
MIER2	HCP	chr19	-	295791	256574	NM_017550	54531	NP_060020	mesoderm induction early response 1, family	0
MIMT1	HCP	chr19	+	62044081	62051734	NR_024059	100073347			0
MIR1281	HCP	chr22	+	39818462	39818516	NR_031694	100302237			microRNAs (miRNAs) are short (20-24 nt) non-coding RNAs that are involved in post-transcriptional regulation of gene expression in multicellular organisms by affecting both the stability and translation of mRNAs. miRNAs are transcribed by RNA polymerase I
MIR152	HCP	chr17	-	43469612	43469525	NR_029687	406943			microRNAs (miRNAs) are short (20-24 nt) non-coding RNAs that are involved in post-transcriptional regulation of gene expression in multicellular organisms by affecting both the stability and translation of mRNAs. miRNAs are transcribed by RNA polymerase I
MIR2276	LCP	chr13	+	23634554	23634643	NR_031753	100313842			0
MIR636	HCP	chr17	-	72244225	72244126	NR_030366	693221			microRNAs (miRNAs) are short (20-24 nt) non-coding RNAs that are involved in post-transcriptional regulation of gene expression in multicellular organisms by affecting both the stability and translation of mRNAs. miRNAs are transcribed by RNA polymerase I
MIR638	HCP	chr19	+	10690079	10690179	NR_030368	693223			microRNAs (miRNAs) are short (20-24 nt) non-coding RNAs that are involved in post-transcriptional regulation of gene expression in multicellular organisms by affecting both the stability and translation of mRNAs. miRNAs are transcribed by RNA polymerase I
MIR641	LCP	chr19	-	45480388	45480289	NR_030371	693226			microRNAs (miRNAs) are short (20-24 nt) non-coding RNAs that are involved in post-transcriptional regulation of gene expression in multicellular organisms by affecting both the stability and translation of mRNAs. miRNAs are transcribed by RNA polymerase I
MIR658	HCP	chr22	-	36570324	36570224	NR_030395	724028			microRNAs (miRNAs) are short (20-24 nt) non-coding RNAs that are involved in post-transcriptional regulation of gene expression in multicellular organisms by affecting both the stability and translation of mRNAs. miRNAs are transcribed by RNA polymerase I
MIR937	ICP	chr8	-	144967200	144967114	NR_030633	100126338			microRNAs (miRNAs) are short (20-24 nt) non-coding RNAs that are involved in post-transcriptional regulation of gene expression in multicellular organisms by affecting both the stability and translation of mRNAs. miRNAs are transcribed by RNA polymerase I
MIXL1	HCP	chr1	+	224478005	224480136	NM_031944	83881	NP_114150	Mix-like homeobox protein 1	Homeodomain proteins, such as MIXL1, are transcription factors that regulate cell fate during development (Hart et al., 2005 [PubMed 15982639]).[supplied by OMIM].
MKL1	HCP	chr22	-	39362636	39136237	NM_020831	57591	NP_065882	megakaryoblastic leukemia 1 protein	The protein encoded by this gene interacts with the transcription factor myocardin, a key regulator of smooth muscle cell differentiation. The encoded protein is predominantly nuclear and may help transduce signals from the cytoskeleton to the nucleus. Th
MLEC	HCP	chr12	+	119609331	119624050	NM_014730	9761	NP_055545	malectin precursor
MLL	HCP	chr11	+	117812414	117901146	NM_005933	4297	NP_005924	myeloid/lymphoid or mixed-lineage leukemia	The MLL gene encodes a DNA-binding protein that methylates histone H3 (see MIM 601128) lys4 (H3K4) and positively regulates expression of target genes, including multiple HOX genes (see MIM 142980). MLL is a frequent target for recurrent translocations in
MLL3	HCP	chr7	-	151764023	151462942	NM_170606	58508	NP_733751	myeloid/lymphoid or mixed-lineage leukemia 3	This gene is a member of the myeloid/lymphoid or mixed-lineage leukemia (MLL) family and encodes a nuclear protein with an AT hook DNA-binding domain, a DHHC-type zinc finger, six PHD-type zinc fingers, a SET domain, a post-SET domain and a RING-type zinc
MLL4	HCP	chr19	+	40900760	40921619	NM_014727	9757	NP_055542	myeloid/lymphoid or mixed-lineage leukemia 4	This gene encodes a protein which contains multiple domains including a CXXC zinc finger, three PHD zinc fingers, two FY-rich domains, and a SET (suppressor of variegation, enhancer of zeste, and trithorax) domain. The SET domain is a conserved C-terminal
MLLT10	HCP	chr10	+	21863579	22072560	NM_001009569	8028	NP_001009569	myeloid/lymphoid or mixed-lineage leukemia	0
[truncated: 1,432 more rows]
