# Supplementary material for: Hepatitis B viral core protein disrupts human host gene expression by binding to promoter regions
Source: BMC Genomics. 2012 Oct 22;13:563. doi: 10.1186/1471-2164-13-563 (PMC3484065; doi:10.1186/1471-2164-13-563)
Supplement: Additional file 5 — The Result of pathway analysis. [file 1471-2164-13-563-S5.xls]

## Sheet: hsa
Additional file 5.The Result of pathway analysis
#Column "PathwayID" stands for Pathway identifiers used in KEGG
#Column "Definition" stands for the definition of the PathwayID
#Column "OriginalWebSite"stands for The map's website,the nodes with red frame and red symbol are associated with the DE genes, green nodes have no significance
#Column "p-value"
"EASE-score" stands for the enrichment p-value of the PathwayID used EASE method, EASE Score is modified Fisher's exact probability by penalizing (subtract) the count of positive agreement by 1
"Fisher-Pvalue" stands for the enrichment p-value of the PathwayID used Fisher's exact test
"Hypergeometric-Pvalue" stands for the enrichment p-value of the PathwayID used Hypergeometric test
#Column "SelectionCounts" stands for the Count of the DE genes' entities directly associated with the listed PathwayID
#Column "SelectionSize" stands for the total number of the DE genes' entities
#Column "Count" stands for the count of the chosen background population genes' entities associated with the listed PathwayID
#Column "Size" stands for the total number of chosen background population genes' entities
#Column "FDR" stands for the false discover rate of the PathwayID
#Column "Enrichment_Score" stands for the Enrichment Score value of the PathwayID, it equals "-log10(Pvalue)"
#Column "GENES" stands for the DE genes associated with the PathwayID
PathwayID	Definition	OriginalWebSite	Fisher-Pvalue	SelectionCounts	SelectionSize	Count	Size	FDR	Enrichment_Score	Genes
hsa04010	MAPK signaling pathway - Homo sapiens (human)	http://www.genome.jp/dbget-bin/show_pathway?hsa04010+207+208+409+776+778+8913+9254+782+783+27092+1147+11221+11072+80824+1844+1848+1849+1850+27006+2249+2316+2318+55970+3265+3304+3303+3304+3305+3315+5605+5606+6416+4296+7786+4215+1326+4293+8491+5594+5598+23542+23162+9261+8550+6789+4790+4914+4915+5154+5155+5530+5533+5578+5566+5578+5582+5613+5922+5924+10125+5971+6197+22800+6722+3925+7186	2.67196e-09	64	2821	272	25668	5.8516e-07	8.57317	AKT1//AKT2//ARRB2//CACNA1D//CACNA1F//CACNA1G//CACNA2D2//CACNB1//CACNB2//CACNG4//CHUK//DUSP10//DUSP14//DUSP16//DUSP2//DUSP6//DUSP7//DUSP8//FGF22//FGF4//FLNA//FLNC//GNG12//HRAS//HSPA1A//HSPA1A//HSPA1B//HSPA1L//HSPB1//MAP2K2//MAP2K3//MAP2K4//MAP3K11//MAP3K12//MAP3K3//MAP3K8//MAP3K9//MAP4K3//MAPK1//MAPK7//MAPK8IP2//MAPK8IP3//MAPKAPK2//MAPKAPK5//MST1//NFKB1//NTRK1//NTRK2//PDGFA//PDGFB//PPP3CA//PPP3CC/…
hsa04310	Wnt signaling pathway - Homo sapiens (human)	http://www.genome.jp/dbget-bin/show_pathway?hsa04310+8312+8313+27101+595+1387+1459+1457+1487+1856+2033+10023+2535+8322+7855+8324+8325+4775+85407+85409+5331+5467+5525+5526+5530+5533+144165+5578+5566+5578+5582+5613+9978+9475+6422+6477+90665+6932+83439+6934+7481+7477+7484	2.79095e-08	41	2821	151	25668	3.05609e-06	7.55425	AXIN1//AXIN2//CACYBP//CCND1//CREBBP//CSNK2A1//CSNK2A1//CTBP1//DVL2//EP300//FRAT1//FZD2//FZD4//FZD5//FZD7//FZD8//NFATC3//NKD1//NKD2//PLCB3//PPARD//PPP2R5A//PPP2R5B//PPP3CA//PPP3CC//PRICKLE1//PRKACA//PRKACA//PRKCA//PRKCG//PRKX//RBX1//ROCK2//SFRP1//SIAH1//TBL1Y//TCF7//TCF7L1//TCF7L2//WNT11//WNT7B//WNT9B
hsa04916	Melanogenesis - Homo sapiens (human)	http://www.genome.jp/dbget-bin/show_pathway?hsa04916+108+109+114+810+51806+148327+10488+1387+1856+2033+2535+8322+7855+8324+8325+2770+3265+5605+5594+5331+5578+5566+5578+5582+5613+6932+83439+6934+7481+7477+7484	2.99277e-07	30	2821	102	25668	2.18472e-05	6.52393	ADCY2//ADCY3//ADCY3//CALML3//CALML5//CREB3//CREB3//CREBBP//DVL2//EP300//FZD2//FZD4//FZD5//FZD7//FZD8//GNAI1//HRAS//MAP2K2//MAPK1//PLCB3//PRKACA//PRKACA//PRKCA//PRKCG//PRKX//TCF7//TCF7L1//TCF7L2//WNT11//WNT7B//WNT9B
hsa04510	Focal adhesion - Homo sapiens (human)	http://www.genome.jp/dbget-bin/show_pathway?hsa04510+71+89+81+207+208+572+595+1101+1280+1289+1291+2316+2318+2534+3265+3480+3611+3680+3688+3693+3915+10319+5605+5594+58498+5154+5155+5170+23396+5499+4659+5578+5578+5582+5829+5649+9475+53358+2534+6714+7057+7059+7060+7094+7148+7410+7423+7424+7448	4.63324e-07	47	2821	202	25668	2.5367e-05	6.33411	ACTG1//ACTN3//ACTN4//AKT1//AKT2//BAD//CCND1//CHAD//COL2A1//COL5A1//COL6A1//FLNA//FLNC//FYN//HRAS//IGF1R//ILK//ITGA9//ITGB1//ITGB5//LAMC1//LAMC3//MAP2K2//MAPK1//MYL7//PDGFA//PDGFB//PDK1//PIP5K1C//PPP1CA//PPP1R12A//PRKACA//PRKCA//PRKCG//PXN//RELN//ROCK2//SHC3//SLK//SRC//THBS1//THBS3//THBS4//TLN1//TNXB//VAV2//VEGFB//VEGFC//VTN
hsa04141	Protein processing in endoplasmic reticulum - Homo sapiens (human)	http://www.genome.jp/dbget-bin/show_pathway?hsa04141+267+821+823+10970+1409+1410+1650+3337+80267+27248+2081+10961+26232+3320+3304+3303+3304+3305+22824+3309+10525+57134+55666+5034+2923+10130+5887+9978+55176+23480+6400+6745+3703+201595+10273+7186+7322+7323+10477+51465+118424+7415	6.51629e-07	41	2821	168	25668	2.85414e-05	6.186	AMFR//CANX//CAPN1//CKAP4//CRYAA//CRYAB//DDOST//DNAJB1//EDEM3//ERLEC1//ERN1//ERP29//FBXO2//HSP90AA1//HSPA1A//HSPA1A//HSPA1B//HSPA1L//HSPA4L//HSPA5//HYOU1//MAN1C1//NPLOC4//P4HB//PDIA3//PDIA6//RAD23B//RBX1//SEC61A2//SEC61G//SEL1L//SSR1//STT3A//STT3B//STUB1//TRAF2//UBE2D2//UBE2D3//UBE2E3//UBE2J1//UBE2J2//VCP
hsa04720	Long-term potentiation - Homo sapiens (human)	http://www.genome.jp/dbget-bin/show_pathway?hsa04720+114+810+51806+814+1387+2033+2903+2905+2906+3265+5605+5594+5331+5499+4659+5502+5530+5533+5578+5566+5578+5582+5613+6197	8.28377e-07	23	2821	70	25668	3.02358e-05	6.08177	ADCY3//CALML3//CALML5//CAMK4//CREBBP//EP300//GRIN2A//GRIN2C//GRIN2D//HRAS//MAP2K2//MAPK1//PLCB3//PPP1CA//PPP1R12A//PPP1R1A//PPP3CA//PPP3CC//PRKACA//PRKACA//PRKCA//PRKCG//PRKX//RPS6KA3
hsa04020	Calcium signaling pathway - Homo sapiens (human)	http://www.genome.jp/dbget-bin/show_pathway?hsa04020+108+109+114+136+147+146+153+489+776+778+8913+810+51806+814+1128+1139+2767+2769+2774+2903+2905+2906+3360+4923+5026+5256+5257+5331+113026+5335+5530+5533+5578+5566+5578+5582+5613+5733+293+6869+6915+7134+7416	1.24893e-06	42	2821	178	25668	3.90736e-05	5.90346	ADCY2//ADCY3//ADCY3//ADORA2B//ADRA1B//ADRA1D//ADRB1//ATP2A3//CACNA1D//CACNA1F//CACNA1G//CALML3//CALML5//CAMK4//CHRM1//CHRNA7//GNA11//GNA15//GNAL//GRIN2A//GRIN2C//GRIN2D//HTR4//NTSR1//P2RX5//PHKA2//PHKB//PLCB3//PLCD3//PLCG1//PPP3CA//PPP3CC//PRKACA//PRKACA//PRKCA//PRKCG//PRKX//PTGER3//SLC25A6//SPR//TBXA2R//TNNC1//VDAC1
hsa04722	Neurotrophin signaling pathway - Homo sapiens (human)	http://www.genome.jp/dbget-bin/show_pathway?hsa04722+207+208+396+572+810+51806+814+1445+2309+3265+57498+5605+4215+5594+5598+9261+4790+4792+4794+4804+27018+4914+4915+5163+5335+11108+6197+25970+53358+6272+7161+7531+7534	1.78099e-06	33	2821	127	25668	4.87545e-05	5.74934	AKT1//AKT2//ARHGDIA//BAD//CALML3//CALML5//CAMK4//CSK//FOXO3//HRAS//KIDINS220//MAP2K2//MAP3K3//MAPK1//MAPK7//MAPKAPK2//NFKB1//NFKBIA//NFKBIE//NGFR//NGFRAP1//NTRK1//NTRK2//PDK1//PLCG1//PRDM4//RPS6KA3//SH2B1//SHC3//SORT1//TP73//YWHAE//YWHAZ
hsa04520	Adherens junction - Homo sapiens (human)	http://www.genome.jp/dbget-bin/show_pathway?hsa04520+71+89+81+10458+1387+1459+1457+2033+9855+2534+3480+3643+8826+5594+4301+56288+5818+2534+6714+117178+6932+83439+6934+10810	3.18673e-06	23	2821	75	25668	7.75438e-05	5.49665	ACTG1//ACTN3//ACTN4//BAIAP2//CREBBP//CSNK2A1//CSNK2A1//EP300//FARP2//FYN//IGF1R//INSR//IQGAP1//MAPK1//MLLT4//PARD3//PVRL1//SLK//SRC//SSX2IP//TCF7//TCF7L1//TCF7L2//WASF3
hsa05200	Pathways in cancer - Homo sapiens (human)	http://www.genome.jp/dbget-bin/show_pathway?hsa05200+207+208+9915+8312+8313+572+332+650+652+842+8030+595+898+1029+1050+1147+1387+1487+1612+1613+1856+1869+2033+2113+675+27006+2249+2535+8322+7855+8324+8325+3265+3320+3480+3688+3915+10319+5605+5594+6789+4790+4792+4914+5154+5155+9063+5335+5467+5578+5578+5582+5914+9978+6256+6932+83439+6934+7186+7187+7423+7424+7481+7477+7484	3.58346e-06	64	2821	328	25668	7.84778e-05	5.4457	AKT1//AKT2//ARNT2//AXIN1//AXIN2//BAD//BIRC5//BMP2//BMP4//CASP9//CCDC6//CCND1//CCNE1//CDKN2A//CEBPA//CHUK//CREBBP//CTBP1//DAPK1//DAPK3//DVL2//E2F1//EP300//ETS1//FANCB//FGF22//FGF4//FZD2//FZD4//FZD5//FZD7//FZD8//HRAS//HSP90AA1//IGF1R//ITGB1//LAMC1//LAMC3//MAP2K2//MAPK1//MST1//NFKB1//NFKBIA//NTRK1//PDGFA//PDGFB//PIAS2//PLCG1//PPARD//PRKACA//PRKCA//PRKCG//RARA//RBX1//RXRA//TCF7//TCF7L1//TCF7L2//TRAF2…
hsa04144	Endocytosis - Homo sapiens (human)	http://www.genome.jp/dbget-bin/show_pathway?hsa04144+116983+153+116987+382+55738+26286+26286+409+29082+128866+1785+26052+10938+22905+93343+89853+28964+2869+3265+3304+3303+3304+3305+3480+3560+9922+7852+4914+56288+84612+23396+138429+23362+9727+26056+11031+5878+7879+80230+6456+51100+56904+30011+6714+51028+137492+27183	4.28951e-06	45	2821	205	25668	8.54003e-05	5.36759	ACAP3//ADRB1//AGAP1//ARF6//ARFGAP1//ARFGAP1//ARFGAP3//ARRB2//CHMP4B//CHMP4B//DNM2//DNM3//EHD1//EPN2//FAM125A//FAM125B//GIT1//GRK5//HRAS//HSPA1A//HSPA1A//HSPA1B//HSPA1L//IGF1R//IL2RB//IQSEC1//LAP3//NTRK1//PARD3//PARD6B//PIP5K1C//PIP5KL1//PSD3//RAB11FIP3//RAB11FIP5//RAB31//RAB5C//RAB7A//RUFY1//SH3GL2//SH3GLB1//SH3GLB2//SH3KBP1//SRC//VPS36//VPS37A//VPS4A
hsa05215	Prostate cancer - Homo sapiens (human)	http://www.genome.jp/dbget-bin/show_pathway?hsa05215+207+208+572+842+595+898+1147+148327+10488+1387+1869+2033+3265+3320+3480+5605+5594+4790+4792+5154+5155+5170+6932+83439+6934	7.02792e-06	25	2821	89	25668	0.00012826	5.15317	AKT1//AKT2//BAD//CASP9//CCND1//CCNE1//CHUK//CREB3//CREB3//CREBBP//E2F1//EP300//HRAS//HSP90AA1//IGF1R//MAP2K2//MAPK1//NFKB1//NFKBIA//PDGFA//PDGFB//PDK1//TCF7//TCF7L1//TCF7L2
hsa05020	Prion diseases - Homo sapiens (human)	http://www.genome.jp/dbget-bin/show_pathway?hsa05020+733+1958+2534+5621+4851+3303+3309+3915+5605+5594+4851+5566+5613+2534+6647+10963	1.31127e-05	14	2821	36	25668	0.00022051	4.88231	C8G//EGR1//FYN//GSS//HN1//HSPA1A//HSPA5//LAMC1//MAP2K2//MAPK1//NOTCH1//PRKACA//PRKX//SLK//SOD1//STIP1
hsa04142	Lysosome - Homo sapiens (human)	http://www.genome.jp/dbget-bin/show_pathway?hsa04142+20+23457+8907+130340+8120+10947+1176+533+1508+8722+1512+1514+1515+1522+2548+2588+23062+23163+2760+79158+2990+3482+57192+4669+9476+1203+23659+4891+6609+6272	1.40965e-05	30	2821	121	25668	0.00022051	4.85089	ABCA2//ABCB9//AP1M1//AP1S3//AP3B2//AP3M2//AP3S1//ATP6V0B//CTSB//CTSF//CTSH//CTSL1//CTSL2//CTSZ//GAA//GALNS//GGA2//GGA3//GM2A//GNPTAB//GUSB//IGF2R//MCOLN1//NAGLU//NAPA//NCL//PLA2G15//SLC11A2//SMPD1//SORT1
hsa04540	Gap junction - Homo sapiens (human)	http://www.genome.jp/dbget-bin/show_pathway?hsa04540+108+109+114+153+2767+2770+3265+1902+5605+5594+5598+5154+5155+5331+5578+5566+5578+5582+5592+5613+6714+7280+10383+10381+56604	2.75553e-05	24	2821	90	25668	0.000402307	4.5598	ADCY2//ADCY3//ADCY3//ADRB1//GNA11//GNAI1//HRAS//LPAR1//MAP2K2//MAPK1//MAPK7//PDGFA//PDGFB//PLCB3//PRKACA//PRKACA//PRKCA//PRKCG//PRKG1//PRKX//SRC//TUBB2A//TUBB2C//TUBB3//TUBB4Q
hsa05223	Non-small cell lung cancer - Homo sapiens (human)	http://www.genome.jp/dbget-bin/show_pathway?hsa05223+207+208+572+842+595+1029+1869+2309+3265+5605+5594+6789+5170+5335+5578+5578+5582+6256	4.10583e-05	17	2821	54	25668	0.000561985	4.3866	AKT1//AKT2//BAD//CASP9//CCND1//CDKN2A//E2F1//FOXO3//HRAS//MAP2K2//MAPK1//MST1//PDK1//PLCG1//PRKACA//PRKCA//PRKCG//RXRA
hsa00532	Glycosaminoglycan biosynthesis - chondroitin sulfate - Homo sapiens (human)	http://www.genome.jp/dbget-bin/show_pathway?hsa00532+126792+27087+54480+166012+113189+22856+337876+55454+10090+64132	4.68611e-05	10	2821	22	25668	0.000603681	4.32919	B3GALT6//B3GAT1//CHPF2//CHST13//CHST14//CHSY1//CHSY3//CSGALNACT2//UST//XYLT2
hsa04920	Adipocytokine signaling pathway - Homo sapiens (human)	http://www.genome.jp/dbget-bin/show_pathway?hsa04920+2182+79602+207+208+84254+10645+1147+4790+4792+4794+5465+5562+5563+51422+5588+6256+6794+7133+7186	7.44535e-05	19	2821	67	25668	0.000905851	4.12812	ACSL4//ADIPOR2//AKT1//AKT2//CAMKK1//CAMKK2//CHUK//NFKB1//NFKBIA//NFKBIE//PPARA//PRKAA1//PRKAA2//PRKAG2//PRKCQ//RXRA//STK11//TNFRSF1B//TRAF2
hsa04120	Ubiquitin mediated proteolysis - Homo sapiens (human)	http://www.genome.jp/dbget-bin/show_pathway?hsa04120+326+51529+29945+997+8451+26232+55294+26259+8924+26091+378884+9063+9978+64326+9886+6477+10273+9320+7319+7322+7323+10477+140739+7328+51465+118424+92912+54926+27338+7337+9690	9.15588e-05	31	2821	139	25668	0.0010228	4.0383	AIRE//ANAPC11//ANAPC4//CDC34//CUL4A//FBXO2//FBXO30//FBXW8//HERC2//HERC4//NHLRC1//PIAS2//RBX1//RFWD2//RHOBTB1//SIAH1//STUB1//TRIP12//UBE2A//UBE2D2//UBE2D3//UBE2E3//UBE2F//UBE2H//UBE2J1//UBE2J2//UBE2Q2//UBE2R2//UBE2S//UBE3A//UBE3C
hsa05213	Endometrial cancer - Homo sapiens (human)	http://www.genome.jp/dbget-bin/show_pathway?hsa05213+207+208+8312+8313+572+842+595+2309+3265+3611+5605+5594+5170+6932+83439+6934	9.34064e-05	16	2821	52	25668	0.0010228	4.02962	AKT1//AKT2//AXIN1//AXIN2//BAD//CASP9//CCND1//FOXO3//HRAS//ILK//MAP2K2//MAPK1//PDK1//TCF7//TCF7L1//TCF7L2
hsa04530	Tight junction - Homo sapiens (human)	http://www.genome.jp/dbget-bin/show_pathway?hsa04530+71+89+81+207+208+55870+9074+92359+1459+1457+2036+2770+3265+10207+83700+4301+4628+4627+58498+56288+84612+5520+5522+5578+5578+5582+5583+5588+22800+6709+6714	0.0001095	30	2821	134	25668	0.00114193	3.96059	ACTG1//ACTN3//ACTN4//AKT1//AKT2//ASH1L//CLDN6//CRB3//CSNK2A1//CSNK2A1//EPB41L1//GNAI1//HRAS//INADL//JAM3//MLLT4//MYH10//MYH9//MYL7//PARD3//PARD6B//PPP2R2A//PPP2R2C//PRKACA//PRKCA//PRKCG//PRKCH//PRKCQ//RRAS2//SPTAN1//SRC
hsa05414	Dilated cardiomyopathy - Homo sapiens (human)	http://www.genome.jp/dbget-bin/show_pathway?hsa05414+71+108+109+114+153+776+778+9254+782+783+27092+1605+2010+3680+3688+3693+5566+5613+6443+7134+7137+7168+7171	0.000118456	23	2821	92	25668	0.00117918	3.92644	ACTG1//ADCY2//ADCY3//ADCY3//ADRB1//CACNA1D//CACNA1F//CACNA2D2//CACNB1//CACNB2//CACNG4//DAG1//EMD//ITGA9//ITGB1//ITGB5//PRKACA//PRKX//SGCB//TNNC1//TNNC1//TPM1//TPM4
hsa05412	Arrhythmogenic right ventricular cardiomyopathy (ARVC) - Homo sapiens (human)	http://www.genome.jp/dbget-bin/show_pathway?hsa05412+71+89+81+776+778+9254+782+783+27092+1000+1605+1829+2010+3680+3688+3693+6443+6932+83439+6934	0.000152221	20	2821	76	25668	0.00144941	3.81752	ACTG1//ACTN3//ACTN4//CACNA1D//CACNA1F//CACNA2D2//CACNB1//CACNB2//CACNG4//CDH2//DAG1//DSG2//EMD//ITGA9//ITGB1//ITGB5//SGCB//TCF7//TCF7L1//TCF7L2
hsa04910	Insulin signaling pathway - Homo sapiens (human)	http://www.genome.jp/dbget-bin/show_pathway?hsa04910+31+207+208+572+810+51806+1978+2194+2203+10211+3265+3643+5605+5594+5170+5256+5257+5499+79660+5562+5563+5566+51422+5575+5576+5613+6009+53358+122809+6720	0.000166543	30	2821	137	25668	0.00151971	3.77847	ACACA//AKT1//AKT2//BAD//CALML3//CALML5//EIF4EBP1//FASN//FBP1//FLOT1//HRAS//INSR//MAP2K2//MAPK1//PDK1//PHKA2//PHKB//PPP1CA//PPP1R3B//PRKAA1//PRKAA2//PRKACA//PRKAG2//PRKAR1B//PRKAR2A//PRKX//RHEB//SHC3//SOCS7//SREBF1
hsa05221	Acute myeloid leukemia - Homo sapiens (human)	http://www.genome.jp/dbget-bin/show_pathway?hsa05221+207+208+572+595+1050+1147+1978+3265+5605+5594+4790+5292+5467+5914+6932+83439+6934	0.000177324	17	2821	60	25668	0.00155336	3.75123	AKT1//AKT2//BAD//CCND1//CEBPA//CHUK//EIF4EBP1//HRAS//MAP2K2//MAPK1//NFKB1//PIM1//PPARD//RARA//TCF7//TCF7L1//TCF7L2
hsa05217	Basal cell carcinoma - Homo sapiens (human)	http://www.genome.jp/dbget-bin/show_pathway?hsa05217+8312+8313+650+652+1856+2535+8322+7855+8324+8325+6932+83439+6934+7481+7477+7484	0.000194716	16	2821	55	25668	0.00164011	3.7106	AXIN1//AXIN2//BMP2//BMP4//DVL2//FZD2//FZD4//FZD5//FZD7//FZD8//TCF7//TCF7L1//TCF7L2//WNT11//WNT7B//WNT9B
hsa04270	Vascular smooth muscle contraction - Homo sapiens (human)	http://www.genome.jp/dbget-bin/show_pathway?hsa04270+108+109+114+136+147+146+9138+776+778+810+51806+4880+2767+3778+5605+5594+4880+5331+5499+4659+5578+5566+5578+5582+5583+5588+5592+5613+10268+9475	0.000208366	28	2821	126	25668	0.00169008	3.68117	ADCY2//ADCY3//ADCY3//ADORA2B//ADRA1B//ADRA1D//ARHGEF1//CACNA1D//CACNA1F//CALML3//CALML5//CNP//GNA11//KCNMA1//MAP2K2//MAPK1//NPPC//PLCB3//PPP1CA//PPP1R12A//PRKACA//PRKACA//PRKCA//PRKCG//PRKCH//PRKCQ//PRKG1//PRKX//RAMP3//ROCK2
hsa04114	Oocyte meiosis - Homo sapiens (human)	http://www.genome.jp/dbget-bin/show_pathway?hsa04114+108+109+114+51529+29945+810+51806+898+26271+3480+10459+5605+5594+9088+5499+5525+5526+5530+5533+5566+5613+9978+6197+9748+7531+7534	0.000258524	26	2821	115	25668	0.00202203	3.5875	ADCY2//ADCY3//ADCY3//ANAPC11//ANAPC4//CALML3//CALML5//CCNE1//FBXO31//IGF1R//MAD2L2//MAP2K2//MAPK1//PKMYT1//PPP1CA//PPP2R5A//PPP2R5B//PPP3CA//PPP3CC//PRKACA//PRKX//RBX1//RPS6KA3//SLK//YWHAE//YWHAZ
hsa05214	Glioma - Homo sapiens (human)	http://www.genome.jp/dbget-bin/show_pathway?hsa05214+207+208+810+51806+595+1029+1869+3265+3480+5605+5594+5154+5155+5335+5578+5578+5582+53358	0.000501579	17	2821	65	25668	0.00378779	3.29966	AKT1//AKT2//CALML3//CALML5//CCND1//CDKN2A//E2F1//HRAS//IGF1R//MAP2K2//MAPK1//PDGFA//PDGFB//PLCG1//PRKACA//PRKCA//PRKCG//SHC3
hsa05410	Hypertrophic cardiomyopathy (HCM) - Homo sapiens (human)	http://www.genome.jp/dbget-bin/show_pathway?hsa05410+1636+71+776+778+9254+782+783+27092+1605+2010+3680+3688+3693+5562+5563+51422+6443+7134+7137+7168+7171	0.000534333	21	2821	89	25668	0.00390063	3.27219	ACE//ACTG1//CACNA1D//CACNA1F//CACNA2D2//CACNB1//CACNB2//CACNG4//DAG1//EMD//ITGA9//ITGB1//ITGB5//PRKAA1//PRKAA2//PRKAG2//SGCB//TNNC1//TNNC1//TPM1//TPM4
hsa05216	Thyroid cancer - Homo sapiens (human)	http://www.genome.jp/dbget-bin/show_pathway?hsa05216+8030+595+3265+5605+5594+4914+6256+6932+83439+6934	0.000704538	10	2821	29	25668	0.00497722	3.1521	CCDC6//CCND1//HRAS//MAP2K2//MAPK1//NTRK1//RXRA//TCF7//TCF7L1//TCF7L2
hsa04971	Gastric acid secretion - Homo sapiens (human)	http://www.genome.jp/dbget-bin/show_pathway?hsa04971+108+109+114+478+483+495+496+760+810+51806+7430+2770+3759+5331+5578+5566+5578+5582+5613	0.000887632	18	2821	74	25668	0.00607473	3.05177	ADCY2//ADCY3//ADCY3//ATP1A3//ATP1B3//ATP4A//ATP4B//CA2//CALML3//CALML5//EZR//GNAI1//KCNJ2//PLCB3//PRKACA//PRKACA//PRKCA//PRKCG//PRKX
hsa00240	Pyrimidine metabolism - Homo sapiens (human)	http://www.genome.jp/dbget-bin/show_pathway?hsa00240+50808+124583+129607+1503+1635+957+377841+4832+10201+22978+4907+56953+5425+5426+54107+5431+5436+5441+171568+10587+1890+83549	0.000949463	22	2821	99	25668	0.00630098	3.02252	AK3//CANT1//CMPK2//CTPS//DCTD//ENTPD5//ENTPD8//NME3//NME6//NT5C2//NT5E//NT5M//POLD2//POLE//POLE3//POLR2B//POLR2G//POLR2L//POLR3H//TXNRD2//TYMP//UCK1
hsa04150	mTOR signaling pathway - Homo sapiens (human)	http://www.genome.jp/dbget-bin/show_pathway?hsa04150+207+208+1978+5594+5170+5562+5563+6009+6197+6794+8408+25989+7423+7424	0.00112471	14	2821	52	25668	0.00724445	2.94896	AKT1//AKT2//EIF4EBP1//MAPK1//PDK1//PRKAA1//PRKAA2//RHEB//RPS6KA3//STK11//ULK1//ULK3//VEGFB//VEGFC
hsa05219	Bladder cancer - Homo sapiens (human)	http://www.genome.jp/dbget-bin/show_pathway?hsa05219+595+1029+1612+1613+1869+3265+5605+5594+7057+1890+7423+7424	0.00142595	12	2821	42	25668	0.00892236	2.8459	CCND1//CDKN2A//DAPK1//DAPK3//E2F1//HRAS//MAP2K2//MAPK1//THBS1//TYMP//VEGFB//VEGFC
hsa04512	ECM-receptor interaction - Homo sapiens (human)	http://www.genome.jp/dbget-bin/show_pathway?hsa04512+961+1101+1280+1289+1291+1605+2812+3680+3688+3693+3915+10319+5649+9900+7057+7059+7060+7148+7448	0.00164486	19	2821	84	25668	0.0100062	2.78387	CD47//CHAD//COL2A1//COL5A1//COL6A1//DAG1//GP1BB//ITGA9//ITGB1//ITGB5//LAMC1//LAMC3//RELN//SV2A//THBS1//THBS3//THBS4//TNXB//VTN
hsa04350	TGF-beta signaling pathway - Homo sapiens (human)	http://www.genome.jp/dbget-bin/show_pathway?hsa04350+93+268+650+652+353500+656+1387+1875+2033+151449+3398+3625+5594+9978+9475+4086+7057+7059+7060	0.00190398	19	2821	85	25668	0.0112695	2.72034	ACVR2B//AMH//BMP2//BMP4//BMP8A//BMP8B//CREBBP//E2F5//EP300//GDF7//ID2//INHBB//MAPK1//RBX1//ROCK2//SMAD1//THBS1//THBS3//THBS4
hsa05010	Alzheimer's disease - Homo sapiens (human)	http://www.genome.jp/dbget-bin/show_pathway?hsa05010+351+489+509+513+25825+572+776+778+810+51806+823+842+1327+341947+2081+2903+2905+2906+5594+51079+4701+4707+4722+4726+5331+5530+5533+6389+6622+10975+7386+7388	0.00222167	32	2821	173	25668	0.0128038	2.65332	APP//ATP2A3//ATP5C1//ATP5D//BACE2//BAD//CACNA1D//CACNA1F//CALML3//CALML5//CAPN1//CASP9//COX4I1//COX8C//ERN1//GRIN2A//GRIN2C//GRIN2D//MAPK1//NDUFA13//NDUFA7//NDUFB1//NDUFS3//NDUFS6//PLCB3//PPP3CA//PPP3CC//SDHA//SNCA//UQCR//UQCRFS1//UQCRH
hsa04810	Regulation of actin cytoskeleton - Homo sapiens (human)	http://www.genome.jp/dbget-bin/show_pathway?hsa04810+71+89+81+9138+10094+10458+1128+1132+1445+23191+55740+7430+27006+2249+28964+55970+3265+8826+3680+3688+3689+3693+5605+5594+4478+4628+4627+58498+5154+5155+345456+23396+5499+4659+5829+9475+22800+7410	0.00234367	38	2821	216	25668	0.0131606	2.6301	ACTG1//ACTN3//ACTN4//ARHGEF1//ARPC3//BAIAP2//CHRM1//CHRM4//CSK//CYFIP1//ENAH//EZR//FGF22//FGF4//GIT1//GNG12//HRAS//IQGAP1//ITGA9//ITGB1//ITGB2//ITGB5//MAP2K2//MAPK1//MSN//MYH10//MYH9//MYL7//PDGFA//PDGFB//PFN3//PIP5K1C//PPP1CA//PPP1R12A//PXN//ROCK2//RRAS2//VAV2
hsa05110	Vibrio cholerae infection - Homo sapiens (human)	http://www.genome.jp/dbget-bin/show_pathway?hsa05110+71+109+533+523+11014+4583+5335+5578+5566+5578+5582+5613+55176+23480+6558	0.00242561	14	2821	56	25668	0.0132802	2.61518	ACTG1//ADCY3//ATP6V0B//ATP6V1A//KDELR2//MUC2//PLCG1//PRKACA//PRKACA//PRKCA//PRKCG//PRKX//SEC61A2//SEC61G//SLC12A2
hsa04912	GnRH signaling pathway - Homo sapiens (human)	http://www.genome.jp/dbget-bin/show_pathway?hsa04912+108+109+114+776+778+810+51806+2767+1839+3265+5605+5606+6416+4215+5594+5598+5331+5578+5566+5578+5613+6714	0.00291624	21	2821	101	25668	0.015577	2.53518	ADCY2//ADCY3//ADCY3//CACNA1D//CACNA1F//CALML3//CALML5//GNA11//HBEGF//HRAS//MAP2K2//MAP2K3//MAP2K4//MAP3K3//MAPK1//MAPK7//PLCB3//PRKACA//PRKACA//PRKCA//PRKX//SRC
hsa04370	VEGF signaling pathway - Homo sapiens (human)	http://www.genome.jp/dbget-bin/show_pathway?hsa04370+207+208+572+842+3265+3315+5605+5594+9261+4775+5335+5530+5533+5578+5578+5582+5829+6714	0.00319104	17	2821	76	25668	0.016639	2.49607	AKT1//AKT2//BAD//CASP9//HRAS//HSPB1//MAP2K2//MAPK1//MAPKAPK2//NFATC3//PLCG1//PPP3CA//PPP3CC//PRKACA//PRKCA//PRKCG//PXN//SRC
hsa04970	Salivary secretion - Homo sapiens (human)	http://www.genome.jp/dbget-bin/show_pathway?hsa04970+108+109+114+147+146+153+362+478+483+810+51806+3778+5331+5578+5566+5578+5582+5592+5613+6558	0.00331087	19	2821	89	25668	0.0168624	2.48006	ADCY2//ADCY3//ADCY3//ADRA1B//ADRA1D//ADRB1//AQP5//ATP1A3//ATP1B3//CALML3//CALML5//KCNMA1//PLCB3//PRKACA//PRKACA//PRKCA//PRKCG//PRKG1//PRKX//SLC12A2
hsa00533	Glycosaminoglycan biosynthesis - keratan sulfate - Homo sapiens (human)	http://www.genome.jp/dbget-bin/show_pathway?hsa00533+93010+2683+8704+8534+2530+6487	0.00363976	6	2821	15	25668	0.0181161	2.43893	B3GNT7//B4GALT1//B4GALT2//CHST1//FUT8//ST3GAL3
hsa04330	Notch signaling pathway - Homo sapiens (human)	http://www.genome.jp/dbget-bin/show_pathway?hsa04330+1387+1487+28514+10683+54567+1856+2033+4851+9794+4242+4851+11317+5986	0.0040127	12	2821	47	25668	0.0195285	2.39656	CREBBP//CTBP1//DLL1//DLL3//DLL4//DVL2//EP300//HN1//MAML1//MFNG//NOTCH1//RBPJL//RFNG
hsa04122	Sulfur relay system - Homo sapiens (human)	http://www.genome.jp/dbget-bin/show_pathway?hsa04122+348180+4357+9054+55687+55687+7263	0.00417211	5	2821	11	25668	0.0198629	2.37964	CTU2//MPST//NFS1//TRMU//TRNT1//TST
hsa05146	Amoebiasis - Homo sapiens (human)	http://www.genome.jp/dbget-bin/show_pathway?hsa05146+89+81+733+1280+1289+2767+2769+2774+3315+3689+3915+10319+4583+4790+5331+5578+5566+5578+5582+5613+5878+7879	0.00471173	21	2821	105	25668	0.0219546	2.32682	ACTN3//ACTN4//C8G//COL2A1//COL5A1//GNA11//GNA15//GNAL//HSPB1//ITGB2//LAMC1//LAMC3//MUC2//NFKB1//PLCB3//PRKACA//PRKACA//PRKCA//PRKCG//PRKX//RAB5C//RAB7A
hsa04062	Chemokine signaling pathway - Homo sapiens (human)	http://www.genome.jp/dbget-bin/show_pathway?hsa04062+108+109+114+207+208+409+1147+1445+2309+2770+2782+55970+2786+2787+2793+94235+2869+3265+7852+4067+5605+5594+4790+4792+56288+5331+5566+5613+5829+9475+6357+53358+7410	0.0053169	33	2821	190	25668	0.0242584	2.27434	ADCY2//ADCY3//ADCY3//AKT1//AKT2//ARRB2//CHUK//CSK//FOXO3//GNAI1//GNB1//GNG12//GNG4//GNG5//GNG8//GNG8//GRK5//HRAS//LAP3//LYN//MAP2K2//MAPK1//NFKB1//NFKBIA//PARD3//PLCB3//PRKACA//PRKX//PXN//ROCK2//SCYL1//SHC3//VAV2
hsa04260	Cardiac muscle contraction - Homo sapiens (human)	http://www.genome.jp/dbget-bin/show_pathway?hsa04260+478+483+776+778+9254+782+783+27092+1327+341947+7134+7137+7168+7171+10975+7386+7388	0.00555256	17	2821	80	25668	0.0248165	2.25551	ATP1A3//ATP1B3//CACNA1D//CACNA1F//CACNA2D2//CACNB1//CACNB2//CACNG4//COX4I1//COX8C//TNNC1//TNNC1//TPM1//TPM4//UQCR//UQCRFS1//UQCRH
hsa04914	Progesterone-mediated oocyte maturation - Homo sapiens (human)	http://www.genome.jp/dbget-bin/show_pathway?hsa04914+108+109+114+207+208+51529+29945+993+2770+3320+3480+10459+5605+5594+9088+5566+5613+6197	0.00667784	18	2821	88	25668	0.0288311	2.17536	ADCY2//ADCY3//ADCY3//AKT1//AKT2//ANAPC11//ANAPC4//CDC25A//GNAI1//HSP90AA1//IGF1R//MAD2L2//MAP2K2//MAPK1//PKMYT1//PRKACA//PRKX//RPS6KA3
hsa04962	Vasopressin-regulated water reabsorption - Homo sapiens (human)	http://www.genome.jp/dbget-bin/show_pathway?hsa04962+109+396+148327+10488+84516+8655+1783+140735+5566+5613+5878	0.00683139	11	2821	44	25668	0.0288311	2.16549	ADCY3//ARHGDIA//CREB3//CREB3//DCTN5//DLC1//DYNC1LI2//DYNLL2//PRKACA//PRKX//RAB5C
hsa04360	Axon guidance - Homo sapiens (human)	http://www.genome.jp/dbget-bin/show_pathway?hsa04360+84448+1942+2046+2047+2534+2770+3265+3688+7852+5594+4775+4917+10154+5530+5533+29984+9475+7869+56920+9353+6586+6586+6585+2534+57522+219699	0.00684575	24	2821	129	25668	0.0288311	2.16458	ABLIM2//EFNA1//EPHA8//EPHB1//FYN//GNAI1//HRAS//ITGB1//LAP3//MAPK1//NFATC3//NTN3//PLXNC1//PPP3CA//PPP3CC//RHOD//ROCK2//SEMA3B//SEMA3G//SLIT2//SLIT2//SLIT3//SLIT3//SLK//SRGAP1//UNC5B
hsa05131	Shigellosis - Homo sapiens (human)	http://www.genome.jp/dbget-bin/show_pathway?hsa05131+71+10094+1147+1445+3688+10459+5594+4790+4792+345456+391+9475+7307+7322	0.00867806	14	2821	64	25668	0.0353905	2.06158	ACTG1//ARPC3//CHUK//CSK//ITGB1//MAD2L2//MAPK1//NFKB1//NFKBIA//PFN3//RHOG//ROCK2//U2AF1//UBE2D2
hsa05016	Huntington's disease - Homo sapiens (human)	http://www.genome.jp/dbget-bin/show_pathway?hsa05016+509+513+842+1327+341947+148327+10488+1387+2033+2876+3092+3064+51079+4701+4707+4722+4726+4899+5331+5431+5436+5441+23186+6389+25942+293+6647+6648+10975+7386+7388+7416	0.00872643	32	2821	189	25668	0.0353905	2.05916	ATP5C1//ATP5D//CASP9//COX4I1//COX8C//CREB3//CREB3//CREBBP//EP300//GPX1//HIP1//HTT//NDUFA13//NDUFA7//NDUFB1//NDUFS3//NDUFS6//NRF1//PLCB3//POLR2B//POLR2G//POLR2L//RCOR1//SDHA//SIN3A//SLC25A6//SOD1//SOD2//UQCR//UQCRFS1//UQCRH//VDAC1
hsa04070	Phosphatidylinositol signaling system - Homo sapiens (human)	http://www.genome.jp/dbget-bin/show_pathway?hsa04070+810+51806+8526+9162+1609+8525+3632+27124+3705+23396+5331+113026+5335+5578+5578+5582+8867	0.00990276	16	2821	78	25668	0.039431	2.00424	CALML3//CALML5//DGKE//DGKI//DGKQ//DGKZ//INPP5A//INPP5J//ITPK1//PIP5K1C//PLCB3//PLCD3//PLCG1//PRKACA//PRKCA//PRKCG//SYNJ1
